# Supplementary material for: Rapid joule heating improves vitrification based cryopreservation
Source: Nat Commun. 2022 Oct 12;13:6017. doi: 10.1038/s41467-022-33546-9 (PMC9556611; doi:10.1038/s41467-022-33546-9)
Supplement: Supplementary file 7 — Source Data [file 41467_2022_33546_MOESM7_ESM.xlsx]

## Sheet: Fig2
Fig.2c																Fig.2g								Fig.2h				Fig. 2i
stainless steel sheet						stainless steel mesh						Fig. 2f					pw=10 us	pw=100us	pw=1ms	pw=10ms	pw=100ms			Time/ms	Temperature/°C			Voltage/V	ΔT/°C	S.D.
current (A)	SD	Voltage (V)	SD			current (A)	SD	Voltage (V)	SD			Time/ ms	Voltage/ V			Resistance / Ω	Max energy delivery per pulse/J							-150	-189.323			300	203.967	2.49867
16.275	0.04093	15.105	0.0364			21.238	0.08954	24.96	0.0498							0.1	0.24385	1.96735	4.96631	5	5			-149	-192.662			250	142.733	3.67741
26.55	0.28446	23.828	0.08085			36.346	0.365	43.368	0.0954			0	0			0.11	0.26884	2.20984	5.98578	6.05	6.05			-148	-192.662			200	87.1667	1.40475
37.2267	0.21838	32.7083	0.07493			45.73	0.2684	52.9018	0.12684			0.05	0.21			0.12	0.29384	2.45347	7.08837	7.2	7.2			-147	-196			150	46.8667	2.5658
69.38	0.4392	59.705	0.14986			53.597	0.3495	62.115	0.1458			0.1	0.1			0.13	0.31883	2.69798	8.26949	8.45	8.45			-146	-196			100	25.0667	0.92916
89.925	0.58323	77.585	0.1408			69.3394	0.8294	80.52	0.2984			0.15	0.1			0.14	0.34382	2.94321	9.52447	9.8	9.8			-145	-196
50.56	0.78575	41.7575	0.113			85.4504	1.2648	98.8	0.4127			0.2	0.31			0.15	0.36882	3.18902	10.8487	11.25	11.25			-144	-199.338
60.784	0.7528	50.798	0.07808									0.25	0.1			0.16	0.39381	3.43532	12.2376	12.8	12.8			-143	-192.662
81.916	1.09779	68.8	0.42572									0.3	0.31			0.17	0.41881	3.68202	13.687	14.45	14.45			-142	-192.662
100.983	1.89172	88.64	0.32655									0.35	0.21			0.18	0.44381	3.92906	15.1927	16.2	16.2			-141	-199.338
												0.4	0.1			0.19	0.4688	4.1764	16.751	18.05	18.05			-140	-199.338
												0.45	0.21			0.2	0.4938	4.42398	18.3583	20	20			-139	-199.338
Fig.2d												0.5	0.1			0.21	0.5188	4.67179	20.0112	22.05	22.05			-138	-196
Material	rho*sigma^2*Cp											0.55	0.21			0.22	0.5438	4.91978	21.7066	24.2	24.2			-137	-199.338
S.S. mesh	4.6524e+17											0.6	0.21			0.23	0.5688	5.16793	23.4418	26.45	26.45			-136	-199.338
S.S. sheet	6.16918e+18											0.65	0.21			0.24	0.59379	5.41623	25.214	28.8	28.8			-135	-192.662
Titanium	1.35343e+19											0.7	0.21			0.25	0.61879	5.66466	27.0208	31.25	31.25			-134	-199.338
Platinum	2.36882e+20											0.75	0			0.26	0.64379	5.91321	28.8599	33.8	33.8			-133	-192.662
Zinc	7.66572e+20											0.8	0.1			0.27	0.66879	6.16186	30.7293	36.45	36.45			-132	-196
Aluminum	3.26092e+21											0.85	0.1			0.28	0.69379	6.4106	32.627	39.2	39.2			-131	-189.323
Gold	4.86398e+21											0.9	0.21			0.29	0.71879	6.65942	34.5514	42.05	42.05			-130	-192.662
Silver	9.31323e+21											0.95	0.21			0.3	0.74378	6.90832	36.5006	45	45			-129	-196
												1	0.21			0.31	0.76878	7.15729	38.4732	48.05	48.05			-128	-192.662
												1.05	0			0.32	0.79378	7.40632	40.4679	51.2	51.2			-127	-206.015
Fig. 2e												1.1	0.41			0.33	0.81878	7.65541	42.4833	54.45	54.45			-126	-199.338
100 us pulse		1ms pulse		10 ms pulse								1.15	0.21			0.34	0.84378	7.90454	44.5181	57.8	57.8			-125	-199.338
Time / us	Voltage /V	Time / us	Voltage /V	Time / us	Voltage /V	Theory						1.2	0.31			0.35	0.86878	8.15373	46.5714	61.25	61.25			-124	-196
25	0	10	0	10	0	0						1.25	0			0.36	0.89378	8.40296	48.642	64.7999	64.8			-123	-199.338
30	0	20	0	20	0	0						1.3	0.1			0.37	0.91878	8.65223	50.729	68.4499	68.45			-122	-192.662
35	0	30	0	30	0	0						1.35	0.21			0.38	0.94378	8.90153	52.8314	72.1999	72.2			-121	-199.338
40	0	40	0	40	0	0						1.4	0.1			0.39	0.96878	9.15087	54.9486	76.0498	76.05			-120	-199.338
45	53.21	50	73.8	50	77.84	80						1.45	0.21			0.4	0.99378	9.40025	57.0796	79.9997	80			-119	-192.662
50	76.81	60	76.99	60	77.68	79.7678						1.5	0.21			0.41	1.01878	9.64965	59.2238	84.0496	84.05			-118	-199.338
55	76.84	70	77.29	70	77.4	79.5362						1.55	0.1			0.42	1.04377	9.89908	61.3805	88.1994	88.2			-117	-192.662
60	76.06	80	77.19	80	77.6	79.3054						1.6	0.21			0.43	1.06877	10.1485	63.549	92.4492	92.45			-116	-199.338
65	76.99	90	76.99	90	77.5	79.0751						1.65	0.41			0.44	1.09377	10.398	65.7287	96.7989	96.8			-115	-199.338
70	77.4	100	76.99	100	77.4	78.8456						1.7	0.21			0.45	1.11877	10.6475	67.9192	101.248	101.25			-114	-199.338
75	77.5	110	76.88	110	77.4	78.6167						1.75	0.21			0.46	1.14377	10.897	70.1199	105.798	105.8			-113	-199.338
80	77.5	120	76.68	120	77.29	78.3885						1.8	0.21			0.47	1.16877	11.1466	72.3302	110.447	110.45			-112	-199.338
85	77.4	130	76.58	130	77.09	78.161						1.85	-0.1			0.48	1.19377	11.3962	74.5498	115.197	115.2			-111	-196
90	77.5	140	76.37	140	76.88	77.9341						1.9	0.31			0.49	1.21877	11.6457	76.7782	120.046	120.05			-110	-196
95	77.4	150	76.06	150	76.68	77.7079						1.95	0.21			0.5	1.24377	11.8953	79.0151	124.994	125			-109	-199.338
100	77.19	160	75.96	160	76.47	77.4823						2	0.1			0.51	1.26877	12.1449	81.2599	130.043	130.05			-108	-196
105	77.19	170	75.75	170	76.27	77.2574						2.05	0.31			0.52	1.29377	12.3946	83.5125	135.191	135.2			-107	-196
110	77.19	180	75.44	180	76.16	77.0332						2.1	0.21			0.53	1.31877	12.6442	85.7723	140.439	140.45			-106	-192.662
115	77.09	190	75.24	190	75.86	76.8096						2.15	0.21			0.54	1.34377	12.8939	88.0392	145.786	145.8			-105	-189.323
120	76.99	200	75.14	200	75.75	76.5866						2.2	0.21			0.55	1.36877	13.1435	90.3128	151.233	151.25			-104	-196
125	76.88	210	74.83	210	75.55	76.3643						2.25	-0.1			0.56	1.39377	13.3932	92.5929	156.779	156.8			-103	-206.015
130	76.88	220	74.73	220	75.24	76.1426						2.3	0.1			0.57	1.41877	13.6429	94.8791	162.425	162.45			-102	-206.015
135	76.68	230	74.42	230	75.03	75.9216						2.35	0.21			0.58	1.44377	13.8926	97.1713	168.17	168.2			-101	-196
140	76.68	240	74.21	240	74.83	75.7012						2.4	0.21			0.59	1.46877	14.1423	99.4691	174.014	174.05			-100	-189.323
145	76.58	250	74.01	250	74.62	75.4815						2.45	0.31			0.6	1.49377	14.392	101.772	179.957	180			-99	-192.662
150	9.05	260	73.8	260	74.42	75.2624						2.5	0.21			0.61	1.51877	14.6417	104.081	185.999	186.05			-98	-199.338
155	2.98	270	73.59	270	74.11	75.0439						2.55	0.21			0.62	1.54377	14.8915	106.394	192.14	192.2			-97	-192.662
160	0.93	280	73.39	280	73.9	74.8261						2.6	0.41			0.63	1.56877	15.1412	108.713	198.379	198.45			-96	-196
165	0.31	290	73.18	290	73.7	74.6089						2.65	0.1			0.64	1.59377	15.391	111.036	204.717	204.8			-95	-196
170	0.1	300	72.98	300	73.39	74.3923						2.7	0			0.65	1.61877	15.6407	113.363	211.154	211.25			-94	-196
175	0.1	310	72.67	310	73.29	74.1763						2.75	0.21			0.66	1.64377	15.8905	115.695	217.688	217.8			-93	-199.338
180	0.31	320	72.46	320	73.08	73.961						2.8	0.21			0.67	1.66877	16.1403	118.031	224.321	224.45			-92	-199.338
185	0.41	330	72.26	330	72.87	73.7463						2.85	0.21			0.68	1.69377	16.39	120.371	231.052	231.2			-91	-199.338
190	0.31	340	72.05	340	72.57	73.5323						2.9	0.21			0.69	1.71877	16.6398	122.715	237.88	238.05			-90	-199.338
195	0.41	350	71.85	350	72.46	73.3188						2.95	0.21			0.7	1.74376	16.8896	125.062	244.806	245			-89	-196
200	0.31	360	71.64	360	72.26	73.106						3	0.1			0.71	1.76876	17.1394	127.413	251.83	252.05			-88	-192.662
205	0.31	370	71.54	370	71.95	72.8938						3.05	0.21			0.72	1.79376	17.3892	129.768	258.95	259.2			-87	-206.015
		380	71.23	380	71.85	72.6822						3.1	0.31			0.73	1.81876	17.639	132.126	266.168	266.45			-86	-196
		390	71.02	390	71.64	72.4712						3.15	0.21			0.74	1.84376	17.8888	134.487	273.482	273.8			-85	-196
		400	70.92	400	71.44	72.2609						3.2	0.21			0.75	1.86876	18.1387	136.851	280.892	281.25			-84	-199.338
		410	70.61	410	71.23	72.0511						3.25	0.21			0.76	1.89376	18.3885	139.219	288.399	288.8			-83	-196
		420	70.41	420	70.92	71.8419						3.3	0.31			0.77	1.91876	18.6383	141.589	296.001	296.45			-82	-206.015
		430	70.31	430	70.82	71.6334						3.35	0.21			0.78	1.94376	18.8881	143.962	303.7	304.2			-81	-196
		440	70	440	70.51	71.4255						3.4	0.1			0.79	1.96876	19.138	146.338	311.493	312.05			-80	-206.015
		450	69.89	450	70.41	71.2181						3.45	0.21			0.8	1.99376	19.3878	148.716	319.382	320			-79	-199.338
		460	69.59	460	70.2	71.0114						3.5	0.1			0.81	2.01876	19.6377	151.097	327.366	328.05			-78	-196
		470	69.48	470	70	70.8053						3.55	0.21			0.82	2.04376	19.8875	153.481	335.444	336.2			-77	-196
		480	69.17	480	69.79	70.5998						3.6	0.1			0.83	2.06876	20.1374	155.867	343.617	344.45			-76	-199.338
		490	69.07	490	69.69	70.3948						3.65	0.21			0.84	2.09376	20.3872	158.255	351.883	352.8			-75	-199.338
		500	68.87	500	69.38	70.1905						3.7	0.1			0.85	2.11876	20.6371	160.646	360.243	361.25			-74	-192.662
		510	68.66	510	69.28	69.9867						3.75	0.21			0.86	2.14376	20.8869	163.038	368.696	369.8			-73	-196
		520	68.46	520	68.97	69.7836						3.8	0.21			0.87	2.16876	21.1368	165.433	377.242	378.45			-72	-199.338
		530	68.35	530	68.76	69.581						3.85	0.31			0.88	2.19376	21.3867	167.83	385.881	387.2			-71	-192.662
		540	68.04	540	68.66	69.379						3.9	0.51			0.89	2.21876	21.6365	170.229	394.612	396.05			-70	-196
		550	67.94	550	68.46	69.1776						3.95	0.31			0.9	2.24376	21.8864	172.63	403.434	405			-69	-199.338
		560	67.84	560	68.25	68.9768						4	0.21			0.91	2.26876	22.1363	175.033	412.349	414.05			-68	-199.338
		570	67.63	570	68.04	68.7766						4.05	0.21			0.92	2.29376	22.3862	177.437	421.354	423.2			-67	-196
		580	67.43	580	67.84	68.577						4.1	0.21			0.93	2.31876	22.6361	179.844	430.45	432.45			-66	-189.323
		590	67.22	590	67.74	68.3779						4.15	0.31			0.94	2.34376	22.8859	182.252	439.637	441.8			-65	-196
		600	67.02	600	67.53	68.1794						4.2	0.21			0.95	2.36876	23.1358	184.662	448.913	451.25			-64	-196
		610	66.91	610	67.32	67.9815						4.25	0.21			0.96	2.39376	23.3857	187.073	458.279	460.8			-63	-196
		620	66.71	620	67.12	67.7842						4.3	0.21			0.97	2.41876	23.6356	189.486	467.734	470.45			-62	-199.338
		630	66.5	630	67.02	67.5874						4.35	0.21			0.98	2.44376	23.8855	191.901	477.278	480.2			-61	-196
		640	66.3	640	66.81	67.3912						4.4	0.1			0.99	2.46876	24.1354	194.317	486.911	490.05			-60	-196
		650	66.19	650	66.61	67.1956						4.45	0.1			1	2.49376	24.3853	196.735	496.631	500			-59	-199.338
		660	65.89	660	66.5	67.0006						4.5	0.1			1.1	2.26757	22.2185	182.632	494.692	500			-58	-189.323
		670	65.78	670	66.3	66.8061						4.55	0.21			1.2	2.079	20.4053	170.38	492.248	500			-57	-192.662
		680	65.58	680	66.09	66.6122						4.6	0.1			1.3	1.91938	18.8656	159.644	489.319	500			-56	-192.662
		690	65.37	690	65.89	66.4188						4.65	0.1			1.4	1.78253	17.542	150.164	485.942	500			-55	-196
		700	65.27	700	65.68	66.226						4.7	0.1			1.5	1.66389	16.392	141.734	482.163	500			-54	-199.338
		710	65.06	710	65.58	66.0338						4.75	0.21			1.6	1.56006	15.3834	134.192	478.032	500			-53	-196
		720	64.86	720	65.37	65.8421						4.8	0.21			1.7	1.46843	14.4917	127.406	473.598	500			-52	-196
		730	64.65	730	65.17	65.651						4.85	0.1			1.8	1.38696	13.6978	121.267	468.912	500			-51	-192.662
		740	64.55	740	65.06	65.4604						4.9	0.21			1.9	1.31406	12.9863	115.69	464.018	500			-50	-189.323
		750	64.45	750	64.86	65.2704						4.95	0			2	1.24844	12.345	110.6	458.957	500			-49	-196
		760	64.24	760	64.65	65.0809						5	0.21			2.1	1.18906	11.7642	105.936	453.769	500			-48	-192.662
		770	64.04	770	64.55	64.892						5.05	0.21			2.2	1.13507	11.2355	101.648	448.485	500			-47	-196
		780	63.93	780	64.34	64.7036						5.1	0.1			2.3	1.08578	10.7523	97.6925	443.134	500			-46	-196
		790	63.73	790	64.14	64.5158						5.15	0			2.4	1.04058	10.3089	94.0318	437.743	500			-45	-196
		800	63.52	800	63.93	64.3285						5.2	0.1			2.5	0.999	9.90066	90.6346	432.332	500			-44	-192.662
		810	63.32	810	63.83	64.1418						5.25	0.21			2.6	0.96061	9.52352	87.4735	426.922	500			-43	-192.662
		820	63.21	820	63.62	63.9556						5.3	0.1			2.7	0.92507	9.17405	84.5248	421.527	500			-42	-196
		830	63.01	830	63.52	63.77						5.35	0.1			2.8	0.89206	8.84932	81.7678	416.161	500			-41	-199.338
		840	62.9	840	63.32	63.5849						5.4	0.31			2.9	0.86133	8.5468	79.1846	410.837	500			-40	-192.662
		850	62.7	850	63.01	63.4003						5.45	0.21			3	0.83264	8.26427	76.7591	405.562	500			-39	-199.338
		860	62.49	860	62.9	63.2163						5.5	0.21			3.1	0.8058	7.99983	74.4775	400.346	500			-38	-196
		870	62.29	870	62.7	63.0328						5.55	0.21			3.2	0.78064	7.75178	72.3273	395.194	500			-37	-206.015
		880	62.19	880	62.7	62.8498						5.6	0.31			3.3	0.757	7.51865	70.2976	390.113	500			-36	-199.338
		890	61.98	890	62.39	62.6673						5.65	0			3.4	0.73475	7.29914	68.3784	385.105	500			-35	-199.338
		900	61.88	900	62.29	62.4854						5.7	0.21			3.5	0.71378	7.09208	66.561	380.174	500			-34	-196
		910	61.67	910	62.08	62.3041						5.75	0.21			3.6	0.69396	6.89644	64.8376	375.324	500			-33	-199.338
		920	61.47	920	61.98	62.1232						5.8	0.21			3.7	0.67522	6.71131	63.2011	370.555	499.999			-32	-196
		930	61.26	930	61.77	61.9429						5.85	0.1			3.8	0.65746	6.53585	61.645	365.869	499.999			-31	-192.662
		940	61.16	940	61.67	61.7631						5.9	0.21			3.9	0.64061	6.36934	60.1635	361.266	499.999			-30	-199.338
		950	60.95	950	61.47	61.5838						5.95	0.1			4	0.62461	6.2111	58.7516	356.748	499.998			-29	-196
		960	60.85	960	61.26	61.405						6	0.21			4.1	0.60938	6.06053	57.4042	352.313	499.997			-28	-192.662
		970	60.64	970	61.16	61.2268						6.05	0.31			4.2	0.59488	5.91709	56.1172	347.962	499.997			-27	-196
		980	60.44	980	61.05	61.0491						6.1	0.1			4.3	0.58106	5.78028	54.8866	343.694	499.996			-26	-206.015
		990	60.23	990	60.75	60.8719						6.15	0.1			4.4	0.56786	5.64966	53.7088	339.508	499.994			-25	-189.323
		1000	60.13	1000	60.64	60.6951						6.2	0.21			4.5	0.55525	5.52481	52.5803	335.404	499.993			-24	-192.662
		1010	60.03	1010	60.54	60.519						6.25	0.21			4.6	0.54318	5.40535	51.4983	331.379	499.99			-23	-189.323
		1020	59.92	1020	60.23	60.3433						6.3	0.1			4.7	0.53163	5.29096	50.4599	327.434	499.988			-22	-192.662
		1030	59.72	1030	60.13	60.1681						6.35	-0.1			4.8	0.52056	5.1813	49.4624	323.567	499.985			-21	-196
		1040	59.62	1040	59.92	59.9935						6.4	0.1			4.9	0.50994	5.0761	48.5037	319.776	499.981			-20	-189.323
		1050	59.51	1050	59.82	59.8193						6.45	0.21			5	0.49975	4.97508	47.5813	316.06	499.977			-19	-196
		1060	4.73	1060	59.72	59.6457						6.5	0.1			5.5	0.45434	4.52486	43.4496	298.555	499.944			-18	-196
		1070	0.1	1070	59.51	59.4726						6.55	0.1			6	0.41649	4.14935	39.9778	282.701	499.88			-17	-196
		1080	-0.31	1080	59.31	59.2999						6.6	0.1			6.5	0.38447	3.8314	37.0195	268.315	499.772			-16	-192.662
		1090	0	1090	59.2	59.1278						6.65	0.1			7	0.35702	3.5587	34.4686	255.229	499.605			-15	-196
		1100	0	1100	59	58.9562						6.7	0.31			7.5	0.33322	3.32225	32.2465	243.291	499.364			-14	-196
		1110	0	1110	58.79	58.785						6.75	0.21			8	0.3124	3.11525	30.2935	232.369	499.035			-13	-199.338
		1120	0	1120	58.59	58.6144						6.8	0			8.5	0.29403	2.93254	28.5634	222.347	498.606			-12	-192.662
		1130	-0.1	1130	58.59	58.4442						6.85	0			9	0.2777	2.77008	27.0203	213.123	498.067			-11	-192.662
		1140	-0.1	1140	58.38	58.2746						6.9	0.1			9.5	0.26309	2.62467	25.6353	204.611	497.411			-10	-199.338
		1150	-0.21	1150	58.28	58.1054						6.95	0.21			10	0.24994	2.49376	24.3853	196.735	496.631			-9	-192.662
		1160	-0.1	1160	58.18	57.9368						7	0.21			10.5	0.23804	2.37529	23.2515	189.427	495.725			-8	-196
		1170	-0.1	1170	58.07	57.7686						7.05	0.41			11	0.22722	2.26757	22.2185	182.632	494.692			-7	-192.662
		1180	-0.1	1180	57.87	57.6009						7.1	0.21			11.5	0.21734	2.16919	21.2733	176.297	493.533			-6	-192.662
		1190	-0.31	1190	57.66	57.4337						7.15	0.1			12	0.20829	2.079	20.4053	170.38	492.248			-5	-196
		1200	-0.1	1200	57.46	57.267						7.2	0.1			12.5	0.19996	1.99601	19.6053	164.84	490.842			-4	-199.338
		1210	-0.1	1210	57.25	57.1007						7.25	0.1			13	0.19227	1.91938	18.8656	159.644	489.319			-3	-196
		1220	-0.1	1220	57.25	56.935						7.3	0.21			13.5	0.18515	1.84843	18.1798	154.761	487.684			-2	-206.015
		1230	-0.21	1230	57.05	56.7697						7.35	0.1			14	0.17854	1.78253	17.542	150.164	485.942			-1	-196
				1240	56.94	56.605						7.4	0.21			14.5	0.17238	1.72117	16.9475	145.829	484.1			0	-199.338
				1250	56.74	56.4406						7.45	0.1			15	0.16664	1.66389	16.392	141.734	482.163			1	-196
				1260	56.63	56.2768						7.5	0.21			15.5	0.16126	1.6103	15.8717	137.861	480.138			2	-196
				1270	56.43	56.1135						7.55	0.1			16	0.15623	1.56006	15.3834	134.192	478.032			3	-199.338
				1280	56.33	55.9506						7.6	0			16.5	0.15149	1.51286	14.9243	130.712	475.849			4	-199.338
				1290	56.12	55.7882						7.65	0.1			17	0.14704	1.46843	14.4917	127.406	473.598			5	-189.323
				1300	56.02	55.6262						7.7	0.21			17.5	0.14284	1.42653	14.0836	124.261	471.284			6	-196
				1310	55.81	55.4647						7.75	0.1			18	0.13887	1.38696	13.6978	121.267	468.912			7	-196
				1320	55.61	55.3037						7.8	0.1			18.5	0.13512	1.34953	13.3325	118.413	466.488			8	-196
				1330	55.5	55.1432						7.85	0.21			19	0.13156	1.31406	12.9863	115.69	464.018			9	-199.338
				1340	55.4	54.9831						7.9	0.1			19.5	0.12819	1.28041	12.6575	113.088	461.506			10	-189.323
				1350	55.2	54.8235						7.95	0.21			20	0.12498	1.24844	12.345	110.6	458.957			11	-192.662
				1360	55.09	54.6644						8	0.21			20.5	0.12194	1.21803	12.0476	108.218	456.377			12	-192.662
				1370	54.99	54.5057						8.05	0.21			21	0.11903	1.18906	11.7642	105.936	453.769			13	-192.662
				1380	54.68	54.3475						8.1	0.1			21.5	0.11627	1.16144	11.4937	103.748	451.137			14	-206.015
				1390	54.68	54.1897						8.15	0.1			22	0.11362	1.13507	11.2355	101.648	448.485			15	-206.015
				1400	54.58	54.0324						8.2	0.1			22.5	0.1111	1.10988	10.9886	99.6313	445.816			16	-196
				1410	54.37	53.8756						8.25	0.21			23	0.10868	1.08578	10.7523	97.6925	443.134			17	-206.015
				1420	54.17	53.7192						8.3	0.21			23.5	0.10637	1.0627	10.5259	95.8273	440.442			18	-209.354
				1430	54.07	53.5633						8.35	0.21			24	0.10416	1.04058	10.3089	94.0318	437.743			19	-196
				1440	53.96	53.4078						8.4	0.1			24.5	0.10203	1.01937	10.1007	92.3021	435.039			20	-199.338
				1450	53.76	53.2528						8.45	0.1			25	0.09999	0.999	9.90066	90.6346	432.332			21	-196
				1460	53.65	53.0982						8.5	0.41			25.5	0.09803	0.97943	9.70843	89.0261	429.626			22	-199.338
				1470	53.55	52.9441						8.55	0.1			26	0.09614	0.96061	9.52352	87.4735	426.922			23	-206.015
				1480	53.35	52.7904						8.6	0.31			26.5	0.09433	0.94251	9.34552	85.974	424.221			24	-206.015
				1490	53.24	52.6371						8.65	0.21			27	0.09258	0.92507	9.17405	84.5248	421.527			25	-192.662
				1500	53.14	52.4843						8.7	0.1			27.5	0.0909	0.90826	9.00876	83.1235	418.84			26	-192.662
				1510	52.93	52.332						8.75	0.1			28	0.08928	0.89206	8.84932	81.7678	416.161			27	-196
				1520	52.73	52.1801						8.8	0.21			28.5	0.08771	0.87642	8.69543	80.4555	413.493			28	-199.338
				1530	52.63	52.0286						8.85	0			29	0.0862	0.86133	8.5468	79.1846	410.837			29	-199.338
				1540	52.42	51.8776						8.9	0.41			29.5	0.08474	0.84674	8.40316	77.9531	408.193			30	-199.338
				1550	52.42	51.727						8.95	0.1			30	0.08333	0.83264	8.26427	76.7591	405.562			31	-196
				1560	52.22	51.5769						9	0.1			30.5	0.08196	0.819	8.1299	75.6012	402.946			32	-192.662
				1570	52.01	51.4271						9.05	0.1			31	0.08064	0.8058	7.99983	74.4775	400.346			33	-206.015
				1580	52.01	51.2779						9.1	0.41			31.5	0.07936	0.79302	7.87385	73.3867	397.762			34	-206.015
				1590	51.8	51.129						9.15	0.1			32	0.07812	0.78064	7.75178	72.3273	395.194			35	-196
				1600	51.7	50.9806						9.2	0.41			32.5	0.07692	0.76864	7.63344	71.298	392.644			36	-196
				1610	51.5	50.8326						9.25	0.31			33	0.07575	0.757	7.51865	70.2976	390.113			37	-192.662
				1620	51.39	50.6851						9.3	0.1			33.5	0.07462	0.74571	7.40727	69.3247	387.599			38	-199.338
				1630	51.29	50.5379						9.35	0.21			34	0.07352	0.73475	7.29914	68.3784	385.105			39	-189.323
				1640	51.08	50.3912						9.4	0.21			34.5	0.07246	0.72411	7.19412	67.4575	382.63			40	-196
				1650	50.98	50.245						9.45	0.21			35	0.07142	0.71378	7.09208	66.561	380.174			41	-192.662
				1660	50.98	50.0991						9.5	0.21			35.5	0.07042	0.70373	6.99289	65.6881	377.739			42	-206.015
				1670	50.78	49.9537						9.55	0.1			36	0.06944	0.69396	6.89644	64.8376	375.324			43	-192.662
				1680	50.47	49.8087						9.6	0.1			36.5	0.06849	0.68446	6.80262	64.0089	372.929			44	-196
				1690	50.57	49.6641						9.65	0.21			37	0.06756	0.67522	6.71131	63.2011	370.555			45	-192.662
				1700	50.36	49.5199						9.7	0.21			37.5	0.06666	0.66622	6.62242	62.4133	368.201			46	-199.338
				1710	50.26	49.3762						9.75	0.21			38	0.06579	0.65746	6.53585	61.645	365.869			47	-192.662
				1720	50.06	49.2329						9.8	0.1			38.5	0.06493	0.64893	6.45152	60.8953	363.557			48	-196
				1730	49.95	49.09						9.85	0.1			39	0.0641	0.64061	6.36934	60.1635	361.266			49	-196
				1740	49.95	48.9475						9.9	0.1			39.5	0.06329	0.63251	6.28922	59.4492	358.996			50	-199.338
				1750	49.65	48.8054						9.95	0.1			40	0.0625	0.62461	6.2111	58.7516	356.748			51	-192.662
				1760	49.54	48.6637						10	0.1			40.5	0.06172	0.6169	6.13489	58.0701	354.52			52	-196
				1770	49.44	48.5224						10.05	0.21			41	0.06097	0.60938	6.06053	57.4042	352.313			53	-196
				1780	49.23	48.3816						10.1	0			41.5	0.06024	0.60205	5.98795	56.7535	350.127			54	-199.338
				1790	49.23	48.2412						10.15	0			42	0.05952	0.59488	5.91709	56.1172	347.962			55	-196
				1800	49.03	48.1011						10.2	0			42.5	0.05882	0.58789	5.84789	55.4951	345.817			56	-189.323
				1810	48.93	47.9615						10.25	0.1			43	0.05814	0.58106	5.78028	54.8866	343.694			57	-196
				1820	48.72	47.8223						10.3	0.21			43.5	0.05747	0.57438	5.71422	54.2913	341.591			58	-196
				1830	48.62	47.6835						10.35	0.1			44	0.05681	0.56786	5.64966	53.7088	339.508			59	-196
				1840	48.51	47.5451						10.4	0			44.5	0.05618	0.56148	5.58653	53.1386	337.446			60	-185.985
				1850	48.31	47.407						10.45	0.1			45	0.05555	0.55525	5.52481	52.5803	335.404			61	-192.662
				1860	48.21	47.2694						10.5	0.21			45.5	0.05494	0.54915	5.46443	52.0337	333.381			62	-196
				1870	48.21	47.1322						10.55	0.31			46	0.05434	0.54318	5.40535	51.4983	331.379			63	-196
				1880	48.1	46.9954						10.6	0.21			46.5	0.05376	0.53735	5.34754	50.9738	329.397			64	-196
				1890	47.9	46.859						10.65	0.21			47	0.05319	0.53163	5.29096	50.4599	327.434			65	-199.338
				1900	47.8	46.723						10.7	0.1			47.5	0.05263	0.52604	5.23555	49.9562	325.491			66	-196
				1910	47.69	46.5874						10.75	0			48	0.05208	0.52056	5.1813	49.4624	323.567			67	-199.338
				1920	47.59	46.4521						10.8	0.1			48.5	0.05154	0.5152	5.12816	48.9784	321.662			68	-199.338
				1930	47.38	46.3173						10.85	0.1			49	0.05102	0.50994	5.0761	48.5037	319.776			69	-196
				1940	47.28	46.1828						10.9	0.21			49.5	0.0505	0.5048	5.02508	48.038	317.909			70	-196
				1950	47.18	46.0488						10.95	0.31			50	0.05	0.49975	4.97508	47.5813	316.06			71	-199.338
				1960	46.97	45.9151						11	0.1			50.5	0.0495	0.4948	4.92607	47.1331	314.23			72	-192.662
				1970	46.87	45.7818						11.05	0.21			51	0.04902	0.48996	4.87801	46.6933	312.418			73	-192.662
				1980	46.77	45.6489						11.1	0.21			51.5	0.04854	0.4852	4.83088	46.2617	310.624			74	-199.338
				1990	46.66	45.5164						11.15	0.21			52	0.04807	0.48054	4.78465	45.8379	308.848			75	-192.662
				2000	46.56	45.3843						11.2	0.1			52.5	0.04762	0.47596	4.7393	45.4218	307.089			76	-196
				2010	46.46	45.2526						11.25	0.1			53	0.04717	0.47148	4.6948	45.0132	305.348			77	-196
				2020	46.36	45.1212						11.3	0.21			53.5	0.04673	0.46707	4.65113	44.6118	303.625			78	-196
				2030	46.25	44.9902						11.35	0.41			54	0.04629	0.46275	4.60826	44.2176	301.918			79	-199.338
				2040	46.05	44.8596						11.4	0			54.5	0.04587	0.45851	4.56618	43.8303	300.228			80	-192.662
				2050	45.95	44.7294						11.45	0.21			55	0.04545	0.45434	4.52486	43.4496	298.555			81	-199.338
				2060	45.84	44.5996						11.5	0.21			55.5	0.04504	0.45025	4.48427	43.0756	296.898			82	-192.662
				2070	45.74	44.4701						11.55	0.1			56	0.04464	0.44623	4.44442	42.7079	295.258			83	-199.338
				2080	45.53	44.341						11.6	0.1			56.5	0.04425	0.44228	4.40526	42.3464	293.634			84	-196
				2090	45.43	44.2123						11.65	0.1			57	0.04386	0.4384	4.36678	41.991	292.026			85	-192.662
				2100	45.33	44.084						11.7	-0.1			57.5	0.04348	0.43459	4.32898	41.6415	290.433			86	-192.662
				2110	45.23	43.956						11.75	0.1			58	0.0431	0.43085	4.29182	41.2978	288.856			87	-192.662
				2120	45.12	43.8284						11.8	0.21			58.5	0.04273	0.42717	4.25529	40.9597	287.295			88	-199.338
				2130	45.02	43.7012						11.85	0.21			59	0.04237	0.42355	4.21938	40.6271	285.749			89	-196
				2140	44.81	43.5743						11.9	0.1			59.5	0.04202	0.41999	4.18408	40.2998	284.217			90	-192.662
				2150	44.81	43.4479						11.95	0.1			60	0.04166	0.41649	4.14935	39.9778	282.701			91	-199.338
				2160	44.71	43.3217						12	0.41			60.5	0.04132	0.41305	4.1152	39.6609	281.199			92	-196
				2170	44.61	43.196						12.05	0.31			61	0.04098	0.40967	4.08161	39.3489	279.712			93	-192.662
				2180	44.4	43.0706						12.1	0.1			61.5	0.04065	0.40634	4.04856	39.0418	278.239			94	-196
				2190	44.3	42.9456						12.15	0.1			62	0.04032	0.40306	4.01604	38.7395	276.78			95	-196
				2200	44.2	42.8209						12.2	0			62.5	0.04	0.39984	3.98404	38.4418	275.336			96	-196
				2210	44.1	42.6966						12.25	0.31			63	0.03968	0.39667	3.95255	38.1487	273.905			97	-192.662
				2220	43.89	42.5727						12.3	0.21			63.5	0.03937	0.39355	3.92155	37.86	272.487			98	-192.662
				2230	43.79	42.4491						12.35	0.21			64	0.03906	0.39047	3.89103	37.5756	271.083			99	-185.985
				2240	43.68	42.3259						12.4	0.1			64.5	0.03876	0.38745	3.86098	37.2955	269.693			100	-192.662
				2250	43.68	42.203						12.45	0.1			65	0.03846	0.38447	3.8314	37.0195	268.315			101	-196
				2260	43.58	42.0805						12.5	0.21			65.5	0.03817	0.38153	3.80226	36.7475	266.951			102	-192.662
				2270	43.38	41.9584						12.55	0.1			66	0.03788	0.37864	3.77357	36.4795	265.599			103	-196
				2280	43.17	41.8366						12.6	0.31			66.5	0.03759	0.3758	3.7453	36.2154	264.26			104	-196
				2290	43.17	41.7151						12.65	0			67	0.03731	0.373	3.71745	35.9551	262.934			105	-189.323
				2300	43.07	41.594						12.7	0.1			67.5	0.03704	0.37023	3.69002	35.6985	261.62			106	-199.338
				2310	42.86	41.4733						12.75	0.1			68	0.03676	0.36751	3.66299	35.4456	260.318			107	-199.338
				2320	42.86	41.3529						12.8	0.1			68.5	0.0365	0.36483	3.63635	35.1962	259.028			108	-192.662
				2330	42.76	41.2329						12.85	0.21			69	0.03623	0.36219	3.61009	34.9503	257.75			109	-206.015
				2340	42.55	41.1132						12.9	0.1			69.5	0.03597	0.35958	3.58421	34.7078	256.484			110	-192.662
				2350	42.45	40.9939						12.95	0			70	0.03571	0.35702	3.5587	34.4686	255.229			111	-196
				2360	42.35	40.8749						13	0.21			70.5	0.03546	0.35448	3.53355	34.2327	253.986			112	-206.015
				2370	42.24	40.7562						13.05	0			71	0.03521	0.35199	3.50876	34	252.754			113	-192.662
				2380	42.14	40.6379						13.1	0.21			71.5	0.03496	0.34953	3.48431	33.7705	251.534			114	-199.338
				2390	41.94	40.5199						13.15	0			72	0.03472	0.3471	3.46019	33.544	250.324			115	-199.338
				2400	41.94	40.4023						13.2	0.1			72.5	0.03448	0.34471	3.43641	33.3206	249.125			116	-196
				2410	41.83	40.285						13.25	0			73	0.03425	0.34235	3.41296	33.1001	247.938			117	-192.662
				2420	41.63	40.1681						13.3	0.21			73.5	0.03401	0.34002	3.38982	32.8825	246.76			118	-206.015
				2430	41.63	40.0515						13.35	0.21			74	0.03378	0.33772	3.36699	32.6677	245.594			119	-192.662
				2440	41.53	39.9352						13.4	0.21			74.5	0.03356	0.33546	3.34447	32.4558	244.437			120	-199.338
				2450	41.32	39.8193						13.45	0.41			75	0.03333	0.33322	3.32225	32.2465	243.291			121	-196
				2460	41.42	39.7037						13.5	0.21			75.5	0.03311	0.33102	3.30032	32.0399	242.156			122	-189.323
				2470	41.11	39.5885						13.55	0.1			76	0.03289	0.32884	3.27868	31.836	241.03			123	-196
				2480	41.01	39.4736						13.6	0.1			76.5	0.03268	0.32669	3.25732	31.6347	239.914			124	-192.662
				2490	40.91	39.359						13.65	0.21			77	0.03247	0.32457	3.23623	31.4358	238.808			125	-209.354
				2500	40.81	39.2447						13.7	0.21			77.5	0.03226	0.32248	3.21542	31.2395	237.711			126	-196
				2510	40.7	39.1308						13.75	0.1			78	0.03205	0.32041	3.19488	31.0456	236.624			127	-196
				2520	40.7	39.0172						13.8	0.1			78.5	0.03185	0.31837	3.17459	30.8541	235.547			128	-196
				2530	40.5	38.904						13.85	0.21			79	0.03164	0.31636	3.15456	30.6649	234.478			129	-199.338
				2540	40.39	38.791						13.9	0.1			79.5	0.03145	0.31437	3.13479	30.4781	233.419			130	-199.338
				2550	40.29	38.6784						13.95	0.21			80	0.03125	0.3124	3.11525	30.2935	232.369			131	-196
				2560	40.19	38.5662						14	0.1			80.5	0.03105	0.31046	3.09597	30.1111	231.328			132	-196
				2570	40.19	38.4542						14.05	0.1			81	0.03086	0.30855	3.07691	29.9309	230.296			133	-199.338
				2580	39.98	38.3426						14.1	0.1			81.5	0.03067	0.30665	3.05809	29.7528	229.273			134	-189.323
				2590	39.88	38.2313						14.15	0.21			82	0.03049	0.30479	3.0395	29.5769	228.258			135	-206.015
				2600	39.78	38.1203						14.2	-0.1			82.5	0.0303	0.30294	3.02114	29.403	227.252			136	-189.323
				2610	39.68	38.0097						14.25	0.21			83	0.03012	0.30111	3.00299	29.2312	226.255			137	-196
				2620	39.57	37.8993						14.3	0			83.5	0.02994	0.29931	2.98507	29.0613	225.265			138	-192.662
				2630	39.47	37.7893						14.35	0.1			84	0.02976	0.29753	2.96735	28.8935	224.284			139	-196
				2640	39.26	37.6796						14.4	0.21			84.5	0.02958	0.29577	2.94984	28.7275	223.312			140	-199.338
				2650	39.26	37.5703						14.45	0.21			85	0.02941	0.29403	2.93254	28.5634	222.347			141	-192.662
				2660	39.16	37.4612						14.5	0.21			85.5	0.02924	0.29231	2.91544	28.4012	221.39			142	-192.662
				2670	39.06	37.3525						14.55	0.21			86	0.02907	0.29061	2.89854	28.2409	220.441			143	-192.662
				2680	38.96	37.244						14.6	0.21			86.5	0.0289	0.28893	2.88184	28.0823	219.5			144	-196.292
				2690	38.85	37.1359						14.65	0.1			87	0.02873	0.28727	2.86532	27.9255	218.567			145	-196.708
				2700	38.85	37.0281						14.7	0.1			87.5	0.02857	0.28563	2.849	27.7704	217.641			146	-105.862
				2710	38.54	36.9206						14.75	0.1			88	0.02841	0.28401	2.83285	27.6171	216.723			147	-75.8154
				2720	38.54	36.8135						14.8	0.1			88.5	0.02825	0.28241	2.81689	27.4654	215.812			148	-35.7538
				2730	38.54	36.7066						14.85	0.1			89	0.02809	0.28082	2.80111	27.3154	214.908			149	-22.4
				2740	38.34	36.6001						14.9	0.21			89.5	0.02793	0.27925	2.78551	27.167	214.012			150	-5.70769
				2750	38.34	36.4938						14.95	0.21			90	0.02778	0.2777	2.77008	27.0203	213.123			151	-5.70769
				2760	38.13	36.3879						15	0.21			90.5	0.02762	0.27617	2.75481	26.8751	212.241			152	7.64615
				2770	38.13	36.2823						15.05	0.21			91	0.02747	0.27465	2.73972	26.7314	211.367			153	4.30769
				2780	38.03	36.1769						15.1	0			91.5	0.02732	0.27315	2.72479	26.5893	210.499			154	4.30769
				2790	37.83	36.0719						15.15	0.21			92	0.02717	0.27167	2.71002	26.4487	209.638			155	4.30769
				2800	37.72	35.9672						15.2	0.1			92.5	0.02703	0.2702	2.69541	26.3096	208.783			156	-5.70769
				2810	37.62	35.8628						15.25	0.1			93	0.02688	0.26874	2.68096	26.1719	207.936			157	0.96923
				2820	37.62	35.7587						15.3	0.1			93.5	0.02674	0.26731	2.66666	26.0356	207.095			158	-9.04615
				2830	37.41	35.6549						15.35	0			94	0.0266	0.26589	2.65251	25.9008	206.261			159	-9.04615
				2840	37.41	35.5514						15.4	0.1			94.5	0.02645	0.26448	2.63852	25.7673	205.433			160	-12.3846
				2850	37.31	35.4482						15.45	0.21			95	0.02632	0.26309	2.62467	25.6353	204.611			161	-12.3846
				2860	37.21	35.3453						15.5	0.1			95.5	0.02618	0.26171	2.61096	25.5045	203.796			162	-15.7231
				2870	37.11	35.2427						15.55	0.1			96	0.02604	0.26035	2.5974	25.3751	202.987			163	-15.7231
				2880	37	35.1404						15.6	0.21			96.5	0.02591	0.259	2.58397	25.247	202.185			164	-19.0615
				2890	36.9	35.0384						15.65	0.1			97	0.02577	0.25767	2.57069	25.1202	201.388			165	-25.7385
				2900	36.8	34.9367						15.7	0.21			97.5	0.02564	0.25634	2.55754	24.9947	200.598			166	-29.0769
				2910	36.69	34.8353						15.75	0.21			98	0.02551	0.25504	2.54452	24.8704	199.813			167	-32.4154
				2920	36.59	34.7342						15.8	0.1			98.5	0.02538	0.25374	2.53164	24.7473	199.035			168	-39.0923
				2930	36.49	34.6334						15.85	0.1			99	0.02525	0.25246	2.51889	24.6254	198.262			169	-35.7538
				2940	36.49	34.5328						15.9	0.1			99.5	0.02512	0.25119	2.50626	24.5048	197.496			170	-42.4308
				2950	36.28	34.4326						15.95	0.1			100	0.025	0.24994	2.49376	24.3853	196.735			171	-35.7538
				2960	36.28	34.3326						16	0.21											172	-42.4308
				2970	36.08	34.233						16.05	0.21											173	-45.7692
				2980	35.97	34.1336						16.1	0.1											174	-42.4308
				2990	35.97	34.0345						16.15	0.21											175	-45.7692
				3000	35.87	33.9357						16.2	0											176	-49.1077
				3010	35.77	33.8372						16.25	0.1											177	-55.7846
				3020	35.67	33.739						16.3	0.1											178	-55.7846
				3030	35.56	33.6411						16.35	0											179	-59.1231
				3040	35.56	33.5434						16.4	0											180	-65.8
				3050	35.36	33.446						16.45	0.1											181	-62.4615
				3060	35.36	33.349						16.5	0.21											182	-65.8
				3070	35.26	33.2522						16.55	0.1											183	-59.1231
				3080	35.15	33.1556						16.6	0.1											184	-69.1385
				3090	35.05	33.0594						16.65	0.1											185	-59.1231
				3100	34.95	32.9634						16.7	-0.1											186	-75.8154
				3110	34.84	32.8677						16.75	0.21											187	-69.1385
				3120	34.84	32.7723						16.8	0.21											188	-72.4769
				3130	34.74	32.6772						16.85	0.21											189	-75.8154
				3140	34.64	32.5823						16.9	0.1											190	-75.8154
				3150	34.54	32.4878						16.95	0.21											191	-75.8154
				3160	34.43	32.3935						17	0											192	-75.8154
				3170	34.43	32.2994						17.05	0.41											193	-79.1539
				3180	34.12	32.2057						17.1	0.1											194	-75.8154
				3190	34.23	32.1122						17.15	0.1											195	-79.1539
				3200	34.02	32.019						17.2	0.21											196	-85.8308
				3210	34.02	31.926						17.25	0											197	-82.4923
				3220	33.92	31.8334						17.3	0.1											198	-85.8308
				3230	33.92	31.741						17.35	0.21											199	-89.1692
				3240	33.82	31.6488						17.4	0.41											200	-92.5077
				3250	33.61	31.557						17.45	0.1											201	-95.8461
				3260	33.51	31.4654						17.5	0.1											202	-85.8308
				3270	33.41	31.374						17.55	0.21											203	-92.5077
				3280	33.41	31.2829						17.6	0.21											204	-92.5077
				3290	33.3	31.1921						17.65	0.21											205	-95.8461
				3300	33.2	31.1016						17.7	0.21											206	-89.1692
				3310	33.2	31.0113						17.75	0.21											207	-95.8461
				3320	32.99	30.9213						17.8	0											208	-95.8461
				3330	32.99	30.8315						17.85	0.21											209	-99.1846
				3340	32.79	30.742						17.9	0.1											210	-105.862
				3350	32.79	30.6528						17.95	0											211	-105.862
				3360	32.69	30.5638						18	0.31											212	-105.862
				3370	32.69	30.4751						18.05	0.1											213	-112.538
				3380	32.58	30.3866						18.1	0.1											214	-95.8461
				3390	32.38	30.2984						18.15	0.21											215	-109.2
				3400	32.38	30.2105						18.2	0.21											216	-112.538
				3410	32.27	30.1228						18.25	0.21											217	-112.538
				3420	32.07	30.0354						18.3	0.21											218	-109.2
				3430	32.17	29.9482						18.35	0.21											219	-112.538
				3440	31.97	29.8612						18.4	0.1											220	-115.877
				3450	32.07	29.7746						18.45	0.21											221	-109.2
				3460	31.97	29.6881						18.5	0.31											222	-119.215
				3470	31.76	29.602						18.55	0.1											223	-105.862
				3480	31.76	29.516						18.6	0.21											224	-122.554
				3490	31.66	29.4304						18.65	0.21											225	-109.2
				3500	31.45	29.3449						18.7	0.21											226	-115.877
				3510	31.45	29.2598						18.75	0.21											227	-115.877
				3520	31.45	29.1748						18.8	0.21											228	-122.554
				3530	31.35	29.0901						18.85	0.21											229	-115.877
				3540	31.25	29.0057						18.9	0.21											230	-115.877
				3550	31.14	28.9215						18.95	0.21											231	-129.231
				3560	31.04	28.8375						19	0.21											232	-122.554
				3570	31.04	28.7538						19.05	0.21											233	-125.892
				3580	30.84	28.6704						19.1	0.21											234	-125.892
				3590	30.84	28.5871						19.15	0.21											235	-125.892
				3600	30.73	28.5042						19.2	0.41											236	-129.231
				3610	30.73	28.4214						19.25	0.1											237	-129.231
				3620	30.63	28.3389						19.3	0											238	-129.231
				3630	30.42	28.2567						19.35	0.21											239	-129.231
				3640	30.53	28.1746						19.4	0.21											240	-132.569
				3650	30.32	28.0928						19.45	0											241	-132.569
				3660	30.32	28.0113						19.5	0											242	-129.231
				3670	30.22	27.93						19.55	0											243	-135.908
				3680	30.01	27.8489						19.6	0.21											244	-129.231
				3690	30.01	27.7681						19.65	0.21											245	-132.569
				3700	30.01	27.6875						19.7	0											246	-135.908
				3710	29.91	27.6071						19.75	0.1											247	-135.908
				3720	29.81	27.527						19.8	0.21											248	-132.569
				3730	29.81	27.4471						19.85	0.21											249	-129.231
				3740	29.6	27.3674						19.9	0.41											250	-132.569
				3750	29.6	27.2879						19.95	0.21											251	-129.231
				3760	29.6	27.2087						20	0.1											252	-135.908
				3770	29.4	27.1298						20.05	0.21											253	-132.569
				3780	29.29	27.051						20.1	0.21											254	-132.569
				3790	29.29	26.9725						20.15	0.1											255	-135.908
				3800	29.19	26.8942						20.2	0.21											256	-135.908
				3810	29.09	26.8161						20.25	0.21											257	-145.923
				3820	29.09	26.7383						20.3	0.21											258	-132.569
				3830	28.99	26.6607						20.35	0.21											259	-139.246
				3840	28.88	26.5833						20.4	0.21											260	-135.908
				3850	28.88	26.5061						20.45	0.31											261	-139.246
				3860	28.68	26.4292						20.5	0.21											262	-135.908
				3870	28.68	26.3525						20.55	0.31											263	-142.585
				3880	28.57	26.276						20.6	0.1											264	-142.585
				3890	28.57	26.1997						20.65	0.1											265	-149.262
				3900	28.47	26.1236						20.7	0.21											266	-145.923
				3910	28.37	26.0478						20.75	0.21											267	-145.923
				3920	28.37	25.9722						20.8	0											268	-142.585
				3930	28.27	25.8968						20.85	0.21											269	-145.923
				3940	28.16	25.8216						20.9	0.21											270	-142.585
				3950	28.16	25.7467						20.95	0.1											271	-149.262
				3960	28.06	25.6719						21	0											272	-145.923
				3970	28.06	25.5974						21.05	0.21											273	-145.923
				3980	27.96	25.5231						21.1	0.21											274	-149.262
				3990	27.75	25.449						21.15	0.21											275	-145.923
				4000	27.75	25.3752						21.2	0.21											276	-145.923
				4010	27.75	25.3015						21.25	0											277	-142.585
				4020	27.65	25.2281						21.3	0.21											278	-149.262
				4030	27.55	25.1548						21.35	0.21											279	-155.938
				4040	27.44	25.0818						21.4	0.1											280	-155.938
				4050	27.44	25.009						21.45	0.21											281	-149.262
				4060	27.34	24.9364						21.5	0.21											282	-145.923
				4070	27.24	24.864						21.55	0.1											283	-149.262
				4080	27.14	24.7919						21.6	0.1											284	-155.938
				4090	27.14	24.7199						21.65	0.1											285	-155.938
				4100	27.03	24.6481						21.7	0.21											286	-159.277
				4110	27.03	24.5766						21.75	0.31											287	-159.277
				4120	26.93	24.5052						21.8	0.1											288	-145.923
				4130	26.93	24.4341						21.85	0.1											289	-155.938
				4140	26.83	24.3632						21.9	0											290	-149.262
				4150	26.62	24.2925						21.95	0.1											291	-159.277
				4160	26.62	24.2219						22	0.21											292	-159.277
				4170	26.52	24.1516						22.05	0											293	-149.262
				4180	26.52	24.0815						22.1	0.31											294	-159.277
				4190	26.52	24.0116						22.15	0.1											295	-162.615
				4200	26.42	23.9419						22.2	0.21											296	-155.938
				4210	26.42	23.8724						22.25	0											297	-162.615
				4220	26.21	23.8031						22.3	0.1											298	-159.277
				4230	26.21	23.734						22.35	0.21											299	-162.615
				4240	26.11	23.6652						22.4	0.21											300	-155.938
				4250	26	23.5965						22.45	0.31											301	-155.938
				4260	26	23.528						22.5	0.21											302	-165.954
				4270	25.9	23.4597						22.55	0.21											303	-162.615
				4280	25.8	23.3916						22.6	0.1											304	-159.277
				4290	25.8	23.3237						22.65	0.1											305	-155.938
				4300	25.7	23.256						22.7	0.21											306	-155.938
				4310	25.7	23.1885						22.75	0.1											307	-165.954
				4320	25.59	23.1211						22.8	0.21											308	-162.615
				4330	25.49	23.054						22.85	0.1											309	-165.954
				4340	25.49	22.9871						22.9	0.1											310	-159.277
				4350	25.39	22.9204						22.95	0.31											311	-162.615
				4360	25.39	22.8539						23	0.21											312	-162.615
				4370	25.29	22.7875						23.05	0.21											313	-165.954
				4380	25.18	22.7214						23.1	0.1											314	-172.631
				4390	25.18	22.6554						23.15	0.1											315	-165.954
				4400	25.08	22.5896						23.2	0											316	-165.954
				4410	24.98	22.5241						23.25	0.21											317	-165.954
				4420	24.98	22.4587						23.3	0											318	-169.292
				4430	24.87	22.3935						23.35	0.1											319	-169.292
				4440	24.87	22.3285						23.4	0.1											320	-172.631
				4450	24.77	22.2637						23.45	0.1											321	-169.292
				4460	24.77	22.1991						23.5	0.1											322	-169.292
				4470	24.67	22.1346						23.55	0.1											323	-165.954
				4480	24.57	22.0704						23.6	0.21											324	-169.292
				4490	24.57	22.0063						23.65	0.21											325	-172.631
				4500	24.46	21.9424						23.7	0.1											326	-165.954
				4510	24.46	21.8787						23.75	0.21											327	-172.631
				4520	24.26	21.8152						23.8	0.1											328	-169.292
				4530	24.36	21.7519						23.85	0.1											329	-169.292
				4540	24.26	21.6888						23.9	0.1											330	-169.292
				4550	24.15	21.6258						23.95	0.21											331	-169.292
				4560	24.05	21.563						24	0.1											332	-165.954
				4570	24.05	21.5004						24.05	0.1											333	-165.954
				4580	24.05	21.438						24.1	0.1											334	-165.954
				4590	23.85	21.3758						24.15	0.1											335	-169.292
				4600	23.85	21.3137						24.2	0.41											336	-169.292
				4610	23.74	21.2519						24.25	0.21											337	-165.954
				4620	23.74	21.1902						24.3	0.1											338	-172.631
				4630	23.74	21.1287						24.35	0.21											339	-169.292
				4640	23.54	21.0674						24.4	0.1											340	-172.631
				4650	23.54	21.0062						24.45	0.1											341	-175.969
				4660	23.54	20.9452						24.5	0.21											342	-169.292
				4670	23.44	20.8844						24.55	-0.1											343	-172.631
				4680	23.33	20.8238						24.6	0.21											344	-169.292
				4690	23.33	20.7633						24.65	0.1											345	-172.631
				4700	23.33	20.7031						24.7	0.1											346	-165.954
				4710	23.13	20.643						24.75	0.1											347	-175.969
				4720	23.02	20.5831						24.8	0.21											348	-172.631
				4730	23.02	20.5233						24.85	0.1											349	-175.969
				4740	22.92	20.4637						24.9	0.31											350	-169.292
				4750	22.92	20.4043						24.95	0.1											351	-172.631
				4760	22.82	20.3451						25	0.1											352	-179.308
				4770	22.82	20.286						25.05	0.21											353	-169.292
				4780	22.72	20.2272						25.1	0											354	-175.969
				4790	22.72	20.1684						25.15	0.21											355	-172.631
				4800	22.72	20.1099						25.2	0.1											356	-175.969
				4810	22.61	20.0515						25.25	0.21											357	-179.308
				4820	22.51	19.9933						25.3	0.1											358	-179.308
				4830	22.41	19.9353						25.35	0.21											359	-175.969
				4840	22.41	19.8774						25.4	0.1											360	-179.308
				4850	22.3	19.8197						25.45	0.21											361	-175.969
				4860	22.3	19.7622						25.5	0.1											362	-182.646
				4870	22.2	19.7048						25.55	0.21											363	-179.308
				4880	22.2	19.6476						25.6	0.1											364	-179.308
				4890	22.1	19.5906						25.65	0.21											365	-175.969
				4900	22.1	19.5337						25.7	0.21											366	-172.631
				4910	22.1	19.477						25.75	0.1											367	-169.292
				4920	22	19.4205						25.8	-0.1											368	-172.631
				4930	22	19.3641						25.85	0.1											369	-182.646
				4940	21.89	19.3079						25.9	0.31											370	-172.631
				4950	21.79	19.2519						25.95	0.1											371	-175.969
				4960	21.79	19.196						26	0.21											372	-175.969
				4970	21.69	19.1403						26.05	0.21											373	-169.292
				4980	21.58	19.0847						26.1	0.1											374	-175.969
				4990	21.58	19.0293						26.15	0.31											375	-182.646
				5000	21.48	18.9741						26.2	0.31											376	-175.969
				5010	21.48	18.919						26.25	0.21											377	-175.969
				5020	21.38	18.8641						26.3	0.1											378	-179.308
				5030	21.38	18.8093						26.35	0											379	-175.969
				5040	21.38	18.7547						26.4	0.1											380	-179.308
				5050	21.28	18.7003						26.45	0.1											381	-182.646
				5060	21.17	18.646						26.5	0.1											382	-175.969
				5070	21.17	18.5919						26.55	0.21											383	-169.292
				5080	21.07	18.5379						26.6	0.1											384	-175.969
				5090	21.07	18.4841						26.65	0.1											385	-182.646
				5100	20.97	18.4304						26.7	0.31											386	-172.631
				5110	20.97	18.3769						26.75	0.1											387	-182.646
				5120	20.97	18.3236						26.8	0.1											388	-179.308
				5130	20.97	18.2704						26.85	0.21											389	-179.308
				5140	20.87	18.2174						26.9	0.21											390	-179.308
				5150	20.76	18.1645						26.95	0.21											391	-182.646
				5160	20.76	18.1118						27	0.1											392	-182.646
				5170	20.66	18.0592						27.05	0											393	-182.646
				5180	20.56	18.0068						27.1	0.21											394	-182.646
				5190	20.56	17.9545						27.15	0.21											395	-182.646
				5200	20.56	17.9024						27.2	0.1											396	-179.308
				5210	20.45	17.8504						27.25	0.1											397	-179.308
				5220	20.35	17.7986						27.3	0.1											398	-182.646
				5230	20.35	17.7469						27.35	0.21											399	-182.646
				5240	20.35	17.6954						27.4	0.21											400	-185.985
				5250	20.25	17.6441						27.45	0.21											401	-175.969
				5260	20.25	17.5928						27.5	0.21											402	-179.308
				5270	20.15	17.5418						27.55	0.21											403	-179.308
				5280	20.04	17.4908						27.6	0											404	-179.308
				5290	20.04	17.4401						27.65	0.1											405	-179.308
				5300	20.04	17.3895						27.7	0											406	-172.631
				5310	19.94	17.339						27.75	0.21											407	-179.308
				5320	19.94	17.2886						27.8	0.21											408	-175.969
				5330	19.84	17.2385						27.85	0.1											409	-182.646
				5340	19.73	17.1884						27.9	0.1											410	-179.308
				5350	19.73	17.1385						27.95	0.31											411	-185.985
				5360	19.73	17.0888						28	0.1											412	-189.323
				5370	19.63	17.0392						28.05	0.1											413	-182.646
				5380	19.63	16.9897						28.1	0.1											414	-182.646
				5390	19.43	16.9404						28.15	0.21											415	-182.646
				5400	19.43	16.8912						28.2	0.1											416	-185.985
				5410	19.43	16.8422						28.25	0.21											417	-182.646
				5420	19.43	16.7933						28.3	0.1											418	-182.646
				5430	19.32	16.7446						28.35	0.1											419	-179.308
				5440	19.22	16.6959						28.4	0.1											420	-182.646
				5450	19.22	16.6475						28.45	0.21											421	-175.969
				5460	19.22	16.5992						28.5	0.21											422	-179.308
				5470	19.12	16.551						28.55	0.21											423	-185.985
				5480	19.12	16.5029						28.6	0.21											424	-182.646
				5490	19.12	16.455						28.65	0.1											425	-179.308
				5500	19.02	16.4073						28.7	0.1											426	-182.646
				5510	19.02	16.3596						28.75	0.21											427	-182.646
				5520	18.81	16.3121						28.8	0.21											428	-182.646
				5530	18.91	16.2648						28.85	0.1											429	-185.985
				5540	18.81	16.2176						28.9	0.21											430	-182.646
				5550	18.71	16.1705						28.95	0.1											431	-185.985
				5560	18.71	16.1236						29	0.1											432	-182.646
				5570	18.71	16.0768						29.05	0											433	-185.985
				5580	18.71	16.0301						29.1	0.21											434	-185.985
				5590	18.5	15.9836						29.15	0.1											435	-179.308
				5600	18.6	15.9372						29.2	0											436	-179.308
				5610	18.6	15.8909						29.25	0.1											437	-179.308
				5620	18.5	15.8448						29.3	0.1											438	-175.969
				5630	18.4	15.7988						29.35	0.21											439	-185.985
				5640	18.4	15.7529						29.4	0.1											440	-179.308
				5650	18.3	15.7072						29.45	0.21											441	-179.308
				5660	18.3	15.6616						29.5	0.21											442	-189.323
				5670	18.3	15.6161						29.55	0.31											443	-185.985
				5680	18.19	15.5708						29.6	0.21											444	-182.646
				5690	18.09	15.5256						29.65	0.1											445	-185.985
				5700	18.09	15.4806						29.7	0.21											446	-182.646
				5710	17.99	15.4356						29.75	0.31											447	-179.308
				5720	17.99	15.3908						29.8	0.1											448	-189.323
				5730	17.88	15.3461						29.85	0.1											449	-185.985
				5740	17.88	15.3016						29.9	0.1											450	-189.323
				5750	17.78	15.2572						29.95	0.21											451	-182.646
				5760	17.78	15.2129						30	0.1											452	-182.646
				5770	17.68	15.1687						30.05	0.1											453	-185.985
				5780	17.68	15.1247						30.1	0.21											454	-185.985
				5790	17.68	15.0808						30.15	0.1											455	-185.985
				5800	17.68	15.037						30.2	0.21											456	-179.308
				5810	17.58	14.9934						30.25	0.1											457	-189.323
				5820	17.68	14.9498						30.3	0											458	-182.646
				5830	17.47	14.9064						30.35	0.1											459	-182.646
				5840	17.47	14.8632						30.4	0.21											460	-189.323
				5850	17.47	14.82						30.45	-0.1											461	-189.323
				5860	17.37	14.777						30.5	0.21											462	-185.985
				5870	17.37	14.7341						30.55	0.21											463	-189.323
				5880	17.27	14.6913						30.6	0.1											464	-185.985
				5890	17.27	14.6487						30.65	0											465	-189.323
				5900	17.27	14.6062						30.7	0.21											466	-189.323
				5910	17.06	14.5638						30.75	0.21											467	-185.985
				5920	17.17	14.5215						30.8	0.31											468	-182.646
				5930	16.96	14.4794						30.85	0.21											469	-185.985
				5940	16.96	14.4373						30.9	0											470	-185.985
				5950	17.06	14.3954						30.95	0.1											471	-185.985
				5960	16.86	14.3536						31	0.21											472	-185.985
				5970	16.96	14.312						31.05	0.1											473	-189.323
				5980	16.86	14.2704						31.1	0.21											474	-185.985
				5990	16.75	14.229						31.15	0.1											475	-185.985
				6000	16.75	14.1877						31.2	0.21											476	-185.985
				6010	16.75	14.1465						31.25	0.1											477	-192.662
				6020	16.65	14.1054						31.3	0.1											478	-182.646
				6030	16.65	14.0645						31.35	0.21											479	-192.662
				6040	16.65	14.0237						31.4	0.21											480	-182.646
				6050	16.45	13.983						31.45	0.1											481	-185.985
				6060	16.55	13.9424						31.5	0.21											482	-189.323
				6070	16.34	13.9019						31.55	0.1											483	-182.646
				6080	16.45	13.8616						31.6	0.21											484	-185.985
				6090	16.34	13.8213						31.65	0.21											485	-182.646
				6100	16.45	13.7812						31.7	0											486	-192.662
				6110	16.24	13.7412						31.75	0.1											487	-185.985
				6120	16.34	13.7013						31.8	0											488	-185.985
				6130	16.24	13.6615						31.85	0.21											489	-185.985
				6140	16.14	13.6219						31.9	0.1											490	-185.985
				6150	16.24	13.5823						31.95	0.1											491	-192.662
				6160	16.14	13.5429						32	0.21											492	-185.985
				6170	16.14	13.5036						32.05	0.1											493	-189.323
				6180	16.03	13.4644						32.1	0.21											494	-189.323
				6190	15.93	13.4253						32.15	0.21											495	-185.985
				6200	15.93	13.3864						32.2	0.21											496	-189.323
				6210	15.93	13.3475						32.25	0.21											497	-196
				6220	15.83	13.3087						32.3	0.1											498	-185.985
				6230	15.93	13.2701						32.35	0.1											499	-196
				6240	15.83	13.2316						32.4	0.21											500	-185.985
				6250	15.73	13.1932						32.45	0.1											501	-189.323
				6260	15.73	13.1549						32.5	0.1											502	-192.662
				6270	15.73	13.1167						32.55	0.1											503	-189.323
				6280	15.62	13.0786						32.6	0											504	-189.323
				6290	15.62	13.0407						32.65	0.21											505	-185.985
				6300	15.52	13.0028						32.7	0.1											506	-182.646
				6310	15.52	12.9651						32.75	0.1											507	-189.323
				6320	15.52	12.9274						32.8	0.21											508	-192.662
				6330	15.42	12.8899						32.85	0.21											509	-185.985
				6340	15.42	12.8525						32.9	0.1											510	-189.323
				6350	15.32	12.8152						32.95	0.31											511	-192.662
				6360	15.32	12.778						33	0.1											512	-192.662
				6370	15.32	12.7409						33.05	0.21											513	-185.985
				6380	15.32	12.7039						33.1	0.21											514	-192.662
				6390	15.21	12.667						33.15	0.21											515	-192.662
				6400	15.21	12.6303						33.2	0.21											516	-189.323
				6410	15.11	12.5936						33.25	0.21											517	-182.646
				6420	15.11	12.5571						33.3	0											518	-185.985
				6430	15.01	12.5206						33.35	0.1											519	-189.323
				6440	15.01	12.4843						33.4	0.21											520	-196
				6450	15.11	12.448						33.45	0.21											521	-192.662
				6460	15.01	12.4119						33.5	0.1											522	-192.662
				6470	15.01	12.3759						33.55	0.1											523	-189.323
				6480	14.9	12.3399						33.6	0.1											524	-192.662
				6490	14.9	12.3041						33.65	0.41											525	-196
				6500	14.8	12.2684						33.7	0.1											526	-189.323
				6510	14.8	12.2328						33.75	0.21											527	-199.338
				6520	14.8	12.1973						33.8	0.21											528	-189.323
				6530	14.7	12.1619						33.85	0.1											529	-199.338
				6540	14.6	12.1266						33.9	0.21											530	-192.662
				6550	14.6	12.0914						33.95	0.21											531	-192.662
				6560	14.6	12.0563						34	0.1											532	-192.662
				6570	14.49	12.0213						34.05	0.21											533	-192.662
				6580	14.49	11.9864						34.1	0.21											534	-192.662
				6590	14.49	11.9516						34.15	0.21											535	-199.338
				6600	14.49	11.9169						34.2	0.41											536	-199.338
				6610	14.49	11.8823						34.25	0.21											537	-196
				6620	14.39	11.8478						34.3	0.21											538	-196
				6630	14.39	11.8134						34.35	0.1											539	-192.662
				6640	14.29	11.7791						34.4	0.21											540	-189.323
				6650	14.18	11.7449						34.45	0.1											541	-192.662
				6660	14.29	11.7108						34.5	0.1											542	-192.662
				6670	14.18	11.6768						34.55	-0.1											543	-199.338
				6680	14.18	11.643						34.6	0.21											544	-192.662
				6690	14.18	11.6092						34.65	0.21											545	-192.662
				6700	14.08	11.5755						34.7	0.21											546	-189.323
				6710	14.08	11.5419						34.75	0.1											547	-189.323
				6720	14.08	11.5084						34.8	0.31											548	-189.323
				6730	13.98	11.4749						34.85	0.1											549	-192.662
				6740	13.98	11.4416						34.9	0.31											550	-199.338
				6750	13.98	11.4084						34.95	0.21
				6760	13.88	11.3753						35	0.1
				6770	13.88	11.3423						35.05	0.1
				6780	13.77	11.3094						35.1	0.31
				6790	13.88	11.2765						35.15	0.21
				6800	13.77	11.2438						35.2	0.21
				6810	13.67	11.2112						35.25	0.21
				6820	13.67	11.1786						35.3	0.21
				6830	13.67	11.1462						35.35	0.1
				6840	13.67	11.1138						35.4	0.21
				6850	13.57	11.0816						35.45	0.1
				6860	13.57	11.0494						35.5	0.21
				6870	13.57	11.0173						35.55	0.31
				6880	13.46	10.9853						35.6	0.21
				6890	13.46	10.9535						35.65	0.1
				6900	13.36	10.9217						35.7	0.1
				6910	13.36	10.89						35.75	0.1
				6920	13.36	10.8583						35.8	0
				6930	13.26	10.8268						35.85	0.21
				6940	13.26	10.7954						35.9	0.21
				6950	13.26	10.7641						35.95	0.21
				6960	13.26	10.7328						36	0.1
				6970	13.16	10.7017						36.05	0.1
				6980	13.16	10.6706						36.1	0.1
				6990	13.16	10.6396						36.15	0.31
				7000	13.05	10.6087						36.2	0.1
				7010	13.05	10.5779						36.25	0.1
				7020	13.05	10.5472						36.3	0.1
				7030	12.95	10.5166						36.35	0.31
				7040	13.05	10.4861						36.4	0.21
				7050	12.95	10.4557						36.45	0.31
				7060	12.95	10.4253						36.5	0.31
				7070	12.85	10.395						36.55	0.1
				7080	12.85	10.3649						36.6	0.1
				7090	12.75	10.3348						36.65	0.1
				7100	12.75	10.3048						36.7	0.21
				7110	12.75	10.2749						36.75	0.21
				7120	12.75	10.245						36.8	0.21
				7130	12.75	10.2153						36.85	0.21
				7140	12.64	10.1857						36.9	0.1
				7150	12.75	10.1561						36.95	0.21
				7160	12.64	10.1266						37	0.1
				7170	12.54	10.0972						37.05	-0.1
				7180	12.54	10.0679						37.1	0.21
				7190	12.44	10.0387						37.15	0.21
				7200	12.44	10.0095						37.2	0.1
				7210	12.44	9.98048						37.25	0
				7220	12.54	9.95151						37.3	0.1
				7230	12.44	9.92262						37.35	0.21
				7240	12.33	9.89382						37.4	0.31
				7250	12.33	9.8651						37.45	0.21
				7260	12.33	9.83647						37.5	0.1
				7270	12.33	9.80791						37.55	0.21
				7280	12.23	9.77944						37.6	0.21
				7290	12.23	9.75105						37.65	0.1
				7300	12.23	9.72275						37.7	0.1
				7310	12.23	9.69453						37.75	0.21
				7320	12.03	9.66639						37.8	0.1
				7330	12.03	9.63833						37.85	0.21
				7340	12.03	9.61035						37.9	0.1
				7350	11.92	9.58245						37.95	0.21
				7360	12.03	9.55464						38	0.21
				7370	12.03	9.5269						38.05	0.31
				7380	11.92	9.49925						38.1	0.21
				7390	11.92	9.47167						38.15	77.4
				7400	11.92	9.44418						38.2	77.19
				7410	11.92	9.41677						38.25	76.27
				7420	11.82	9.38943						38.3	75.14
				7430	11.82	9.36218						38.35	74.01
				7440	11.82	9.335						38.4	72.87
				7450	11.72	9.3079						38.45	71.85
				7460	11.82	9.28088						38.5	70.92
				7470	11.72	9.25394						38.55	69.89
				7480	11.61	9.22708						38.6	68.76
				7490	11.61	9.2003						38.65	68.04
				7500	11.61	9.17359						38.7	67.02
				7510	11.61	9.14696						38.75	66.09
				7520	11.41	9.12041						38.8	65.27
				7530	11.51	9.09394						38.85	64.45
				7540	11.51	9.06754						38.9	63.52
				7550	11.41	9.04122						38.95	62.7
				7560	11.41	9.01498						39	61.88
				7570	11.41	8.98881						39.05	61.05
				7580	11.31	8.96271						39.1	60.23
				7590	11.41	8.9367						39.15	3.39
				7600	11.31	8.91076						39.2	0
				7610	11.31	8.88489						39.25	-0.1
				7620	11.31	8.8591						39.3	-0.1
				7630	11.2	8.83338						39.35	0
				7640	11.2	8.80774						39.4	0
				7650	11.2	8.78218						39.45	0.1
				7660	11.1	8.75668						39.5	0
				7670	11.1	8.73127						39.55	-0.1
				7680	11.2	8.70592						39.6	0.1
				7690	11	8.68065						39.65	0.21
				7700	11.1	8.65545						39.7	0.1
				7710	11	8.63033						39.75	0.21
				7720	11	8.60528						39.8	0.1
				7730	10.9	8.5803						39.85	0.1
				7740	10.9	8.55539						39.9	0.1
				7750	10.9	8.53056						39.95	0.21
				7760	10.9	8.50579						40	0
				7770	10.79	8.4811						40.05	0.21
				7780	10.9	8.45649						40.1	0.1
				7790	10.9	8.43194						40.15	0.21
				7800	10.69	8.40746						40.2	0.1
				7810	10.79	8.38306						40.25	0.1
				7820	10.69	8.35872						40.3	0.1
				7830	10.69	8.33446						40.35	0.21
				7840	10.59	8.31027						40.4	0.1
				7850	10.69	8.28614						40.45	0.21
				7860	10.69	8.26209						40.5	0.1
				7870	10.69	8.23811						40.55	0.31
				7880	10.59	8.2142						40.6	0.1
				7890	10.59	8.19035						40.65	0.1
				7900	10.48	8.16658						40.7	0.1
				7910	10.48	8.14287						40.75	0.1
				7920	10.48	8.11923						40.8	0
				7930	10.48	8.09567						40.85	0.21
				7940	10.38	8.07217						40.9	0
				7950	10.38	8.04874						40.95	0.31
				7960	10.38	8.02537						41	0.1
				7970	10.28	8.00208						41.05	0.1
				7980	10.28	7.97885						41.1	0.1
				7990	10.28	7.95569						41.15	0.21
				8000	10.28	7.93259						41.2	0.1
				8010	10.18	7.90957						41.25	0.21
				8020	10.18	7.88661						41.3	0.1
				8030	10.18	7.86372						41.35	-0.21
				8040	10.07	7.84089						41.4	0.21
				8050	10.18	7.81813						41.45	0.21
				8060	10.18	7.79543						41.5	0.1
				8070	10.07	7.77281						41.55	0
				8080	9.97	7.75024						41.6	0.1
				8090	10.07	7.72775						41.65	0.21
				8100	10.07	7.70532						41.7	0.1
				8110	10.07	7.68295						41.75	0.21
				8120	10.07	7.66065						41.8	0.1
				8130	9.97	7.63841						41.85	0.21
				8140	9.97	7.61624						41.9	0.1
				8150	9.87	7.59413						41.95	0.21
				8160	9.97	7.57209						42	0.1
				8170	9.87	7.55011						42.05	0.21
				8180	9.76	7.52819						42.1	0.1
				8190	9.76	7.50634						42.15	0.1
				8200	9.87	7.48455						42.2	0
				8210	9.76	7.46282						42.25	0.21
				8220	9.76	7.44116						42.3	0.21
				8230	9.66	7.41956						42.35	0.1
				8240	9.66	7.39802						42.4	0.1
				8250	9.66	7.37655						42.45	0.21
				8260	9.56	7.35514						42.5	0.21
				8270	9.66	7.33378						42.55	0.21
				8280	9.56	7.3125						42.6	0.21
				8290	9.56	7.29127						42.65	0.1
				8300	9.56	7.27011						42.7	0.1
				8310	9.46	7.249						42.75	0.21
				8320	9.56	7.22796						42.8	0
				8330	9.56	7.20698						42.85	0.21
				8340	9.46	7.18606						42.9	0.1
				8350	9.46	7.1652						42.95	0.1
				8360	9.35	7.1444						43	0.21
				8370	9.46	7.12366						43.05	0.21
				8380	9.35	7.10298						43.1	0.1
				8390	9.35	7.08237						43.15	0.31
				8400	9.35	7.06181						43.2	0.21
				8410	9.35	7.04131						43.25	0.1
				8420	9.25	7.02087						43.3	0.41
				8430	9.25	7.00049						43.35	0.1
				8440	9.25	6.98017						43.4	0.31
				8450	9.15	6.95991						43.45	0
				8460	9.15	6.9397						43.5	0.1
				8470	9.15	6.91956						43.55	0.1
				8480	9.15	6.89947						43.6	0.1
				8490	9.05	6.87945						43.65	0.31
				8500	9.15	6.85948						43.7	0.21
				8510	9.05	6.83957						43.75	0
				8520	9.05	6.81971						43.8	0.1
				8530	9.05	6.79992						43.85	0.1
				8540	9.05	6.78018						43.9	0.1
				8550	8.94	6.7605						43.95	0.21
				8560	8.94	6.74087						44	0.21
				8570	8.94	6.72131						44.05	0.21
				8580	8.94	6.7018						44.1	0.1
				8590	8.94	6.68234						44.15	0.1
				8600	8.84	6.66294						44.2	0.21
				8610	8.84	6.6436						44.25	0.21
				8620	8.84	6.62432						44.3	0.1
				8630	8.84	6.60509						44.35	0.1
				8640	8.84	6.58592						44.4	0.1
				8650	8.74	6.5668						44.45	0.1
				8660	8.84	6.54774						44.5	0.31
				8670	8.74	6.52873						44.55	0.1
				8680	8.74	6.50978						44.6	0.21
				8690	8.74	6.49088						44.65	0.1
				8700	8.63	6.47204						44.7	0
				8710	8.63	6.45326						44.75	0.1
				8720	8.63	6.43452						44.8	0.1
				8730	8.53	6.41585						44.85	0.1
				8740	8.53	6.39722						44.9	0.21
				8750	8.53	6.37865						44.95	0.21
				8760	8.53	6.36014						45	0.31
				8770	8.63	6.34167						45.05	0.21
				8780	8.43	6.32327						45.1	0.1
				8790	8.53	6.30491						45.15	0.21
				8800	8.53	6.28661						45.2	0
				8810	8.43	6.26836						45.25	0.1
				8820	8.43	6.25017						45.3	0.1
				8830	8.43	6.23202						45.35	0.21
				8840	8.43	6.21393						45.4	0.21
				8850	8.33	6.1959						45.45	0.31
				8860	8.33	6.17791						45.5	0.21
				8870	8.33	6.15998						45.55	0.1
				8880	8.33	6.1421						45.6	0
				8890	8.33	6.12427						45.65	0.1
				8900	8.22	6.10649						45.7	0.1
				8910	8.33	6.08876						45.75	0.1
				8920	8.33	6.07109						45.8	0
				8930	8.33	6.05347						45.85	0.1
				8940	8.22	6.0359						45.9	0.21
				8950	8.22	6.01838						45.95	0.1
				8960	8.12	6.00091						46	0.21
				8970	8.22	5.98349						46.05	0.1
				8980	8.12	5.96612						46.1	0
				8990	8.02	5.9488						46.15	-0.1
				9000	8.02	5.93153						46.2	0
				9010	8.12	5.91431						46.25	0.21
				9020	8.02	5.89715						46.3	0.1
				9030	8.12	5.88003						46.35	0.21
				9040	8.02	5.86296						46.4	0.1
				9050	8.02	5.84594						46.45	0.1
				9060	8.02	5.82897						46.5	0.21
				9070	7.91	5.81205						46.55	0.1
				9080	7.91	5.79518						46.6	0.21
				9090	7.91	5.77836						46.65	0.1
				9100	7.91	5.76159						46.7	0.31
				9110	7.91	5.74486						46.75	0.1
				9120	7.91	5.72819						46.8	0.1
				9130	7.91	5.71156						46.85	0.21
				9140	7.81	5.69498						46.9	0.21
				9150	7.81	5.67845						46.95	0.1
				9160	7.81	5.66196						47	0.31
				9170	7.91	5.64553						47.05	0.1
				9180	7.71	5.62914						47.1	0
				9190	7.71	5.6128						47.15	0.21
				9200	7.71	5.59651						47.2	0.21
				9210	7.71	5.58026						47.25	0.1
				9220	7.71	5.56407						47.3	0.1
				9230	7.61	5.54791						47.35	0.21
				9240	7.71	5.53181						47.4	0.21
				9250	7.61	5.51575						47.45	0.31
				9260	7.61	5.49974						47.5	0.1
				9270	7.61	5.48378						47.55	0.1
				9280	7.61	5.46786						47.6	0.21
				9290	7.61	5.45199						47.65	0.31
				9300	7.61	5.43616						47.7	0.1
				9310	7.5	5.42038						47.75	0
				9320	7.5	5.40465						47.8	0.1
				9330	7.5	5.38896						47.85	0
				9340	7.5	5.37332						47.9	0.1
				9350	7.4	5.35772						47.95	0.1
				9360	7.5	5.34217						48	0.1
				9370	7.4	5.32666						48.05	0.41
				9380	7.4	5.3112						48.1	0.41
				9390	7.4	5.29578						48.15	0.21
				9400	7.4	5.28041						48.2	0.21
				9410	7.3	5.26508						48.25	0.1
				9420	7.4	5.2498						48.3	0.21
				9430	7.3	5.23456						48.35	0.1
				9440	7.3	5.21936						48.4	0.1
				9450	7.3	5.20421						48.45	0.1
				9460	7.2	5.18911						48.5	0.31
				9470	7.2	5.17404						48.55	0.1
				9480	7.3	5.15902						48.6	0.1
				9490	7.2	5.14405						48.65	0.31
				9500	7.3	5.12912						48.7	0.21
				9510	7.2	5.11423						48.75	0
				9520	7.2	5.09938						48.8	0.21
				9530	7.2	5.08458						48.85	0
				9540	7.09	5.06982						48.9	0.31
				9550	7.09	5.05511						48.95	0.1
				9560	7.09	5.04043						49	0
				9570	7.09	5.0258						49.05	0.1
				9580	6.99	5.01121						49.1	0
				9590	6.89	4.99667						49.15	0.1
				9600	6.99	4.98216						49.2	0.1
				9610	7.09	4.9677						49.25	0.21
				9620	6.99	4.95328						49.3	0.1
				9630	6.89	4.9389						49.35	0.21
				9640	6.99	4.92456						49.4	0.1
				9650	6.99	4.91027						49.45	0.21
				9660	6.89	4.89602						49.5	0.21
				9670	6.89	4.8818						49.55	0.21
				9680	6.89	4.86763						49.6	0.1
				9690	6.99	4.8535						49.65	0.1
				9700	6.78	4.83942						49.7	0.1
				9710	6.89	4.82537						49.75	0.1
				9720	6.89	4.81136						49.8	0.1
				9730	6.78	4.7974						49.85	0.31
				9740	6.78	4.78347						49.9	0.21
				9750	6.78	4.76958						49.95	0.31
				9760	6.78	4.75574						50	0.21
				9770	6.78	4.74193						50.05	0.1
				9780	6.68	4.72817						50.1	0.21
				9790	6.78	4.71445						50.15	0.1
				9800	6.68	4.70076						50.2	0.21
				9810	6.68	4.68712						50.25	-0.1
				9820	6.68	4.67351						50.3	0.1
				9830	6.68	4.65994						50.35	0.21
				9840	6.68	4.64642						50.4	0.21
				9850	6.58	4.63293						50.45	0.1
				9860	6.58	4.61948						50.5	0.21
				9870	6.68	4.60607						50.55	0.31
				9880	6.68	4.5927						50.6	0.41
				9890	6.68	4.57937						50.65	0.21
				9900	6.58	4.56608						50.7	0
				9910	6.37	4.55282						50.75	0.31
				9920	6.58	4.53961						50.8	0.1
				9930	6.58	4.52643						50.85	0.21
				9940	6.58	4.51329						50.9	0.21
				9950	6.48	4.50019						50.95	0
				9960	6.48	4.48713						51	0.1
				9970	6.48	4.4741						51.05	0.21
				9980	6.37	4.46111						51.1	0.1
				9990	6.48	4.44817						51.15	0.21
				10000	6.48	4.43525						51.2	0.21
				10010	6.37	4.42238						51.25	0.21
				10020	6.37	4.40954						51.3	0.1
				10030	6.27	4.39674						51.35	0.31
				10040	6.37	4.38398						51.4	0.1
				10050	6.27	4.37125						51.45	0.21
				10060	6.27	4.35857						51.5	0
				10070	6.27	4.34591						51.55	0
				10080	6.27	4.3333						51.6	0.21
				10090	6.27	4.32072						51.65	0.21
				10100	6.27	4.30818						51.7	0.31
				10110	0.31	4.29567						51.75	0.1
				10120	-0.1	4.2832						51.8	0.21
				10130	0.1	4.27077						51.85	0.1
				10140	0.1	4.25837						51.9	0.1
				10150	0.21	4.24601						51.95	0.21
				10160	0.21	4.23369						52	0.1
				10170	0.1	4.2214						52.05	0.21
				10180	0.1	4.20914						52.1	0.1
				10190	0.21	4.19693						52.15	0.21
				10200	0.1	4.18474						52.2	0.31
				10210	0.21	4.1726						52.25	0.21
				10220	0.1	4.16048						52.3	0.21
				10230	0.21	4.14841						52.35	0.1
				10240	0.1	4.13636						52.4	0.1
				10250	0.1	4.12436						52.45	0.21
				10260	0.31	4.11239						52.5	0.1
				10270	0	4.10045						52.55	0.21
				10280	0.31	4.08855						52.6	0.21
				10290	0.1	4.07668						52.65	0.21
				10300	0.1	4.06484						52.7	0.21
				10310	0.21	4.05305						52.75	0.41
				10320	0	4.04128						52.8	0.1
				10330	0.21	4.02955						52.85	0.21
				10340	0.1	4.01785						52.9	0.21
				10350	0.21	4.00619						52.95	0.1
				10360	0.1	3.99456						53	0.1
				10370	0.21	3.98297						53.05	0.21
				10380	0.1	3.9714						53.1	-0.1
				10390	0.21	3.95988						53.15	0.21
				10400	0.21	3.94838						53.2	0.21
				10410	0.1	3.93692						53.25	0.21
				10420	0.31	3.92549						53.3	0.1
				10430	0.1	3.9141						53.35	0.21
				10440	0.31	3.90274						53.4	0.1
				10450	0	3.89141						53.45	0.21
				10460	0.21	3.88011						53.5	0.21
				10470	0.21	3.86885						53.55	0.1
				10480	0.21	3.85762						53.6	0.1
				10490	0.1	3.84642						53.65	0.31
				10500	0.1	3.83526						53.7	0.1
				10510	0.21	3.82412						53.75	0.21
				10520	0.1	3.81302						53.8	0.21
				10530	0.1	3.80195						53.85	0.1
				10540	0.1	3.79092						53.9	0.21
				10550	0.21	3.77991						53.95	0.21
				10560	0.1	3.76894						54	0.31
				10570	0.21	3.758						54.05	0.41
				10580	0.21	3.74709						54.1	0.1
				10590	0.1	3.73622						54.15	0.1
				10600	0.21	3.72537						54.2	0
				10610	0.1	3.71456						54.25	0
				10620	0.21	3.70377						54.3	0.21
				10630	0.1	3.69302						54.35	0
				10640	0.21	3.6823						54.4	0.21
				10650	0.21							54.45	0.1
				10660	0.21							54.5	0.21
												54.55	0.21
												54.6	0.1
												54.65	0.21
												54.7	0.1
												54.75	0.21
												54.8	0.21
												54.85	0.1
												54.9	0.21
												54.95	0
												55	0.1
												55.05	0.21
												55.1	0.1
												55.15	0.1
												55.2	0.21
												55.25	0.1
												55.3	0
												55.35	0.1
												55.4	0.21
												55.45	0.21
												55.5	0.21
												55.55	0.21
												55.6	0
												55.65	0.21
												55.7	0.1
												55.75	0.31
												55.8	0.21
												55.85	0.21
												55.9	0.21
												55.95	0.1
												56	0.21
												56.05	0.1
												56.1	0.1
												56.15	0.31
												56.2	0.21
												56.25	0.1
												56.3	0.21
												56.35	0.41
												56.4	0.21
												56.45	0.1
												56.5	0.1
												56.55	0.21
												56.6	0.31
												56.65	0.21
												56.7	0.1
												56.75	0.1
												56.8	0.21
												56.85	0.21
												56.9	0.1
												56.95	0.1
												57	0.1
												57.05	0.21
												57.1	0.1
												57.15	0.21
												57.2	0.1
												57.25	0.1
												57.3	0
												57.35	0.1
												57.4	0.1
												57.45	0.21
												57.5	0.1
												57.55	0.31
												57.6	-0.1
												57.65	0.21
												57.7	0.21
												57.75	0.1
												57.8	0.21
												57.85	0
												57.9	0.1
												57.95	0.1
												58	0.1
												58.05	0
												58.1	0.21
												58.15	0.1
												58.2	0
												58.25	0.1
												58.3	0.21
												58.35	0.1
												58.4	0.21
												58.45	-0.1
												58.5	0.21
												58.55	0
												58.6	0.1
												58.65	0.21
												58.7	0.21
												58.75	0.21
												58.8	0.41
												58.85	0.1
												58.9	0
												58.95	0.1
												59	0.1
												59.05	0.1
												59.1	0.21
												59.15	0.1
												59.2	0.21
												59.25	0
												59.3	0.1
												59.35	0.1
												59.4	0.21
												59.45	0.31
												59.5	0.21
												59.55	0.1
												59.6	0.1
												59.65	0.21
												59.7	0.1
												59.75	0.1
												59.8	0.1
												59.85	0.1
												59.9	0.1
												59.95	0.1
												60	0.1
												60.05	0
												60.1	0.1
												60.15	0.31
												60.2	0.21
												60.25	0
												60.3	0.1
												60.35	0.1
												60.4	0.31
												60.45	0.1
												60.5	0.21
												60.55	0.1
												60.6	0.21
												60.65	0.21
												60.7	0.1
												60.75	0.21
												60.8	0.1
												60.85	0.1
												60.9	0.1
												60.95	0
												61	0.21
												61.05	0.21
												61.1	0.31
												61.15	0.1
												61.2	0.1
												61.25	0.1
												61.3	0.1
												61.35	0.21
												61.4	0.1
												61.45	0.21
												61.5	0.21
												61.55	0.21
												61.6	0.1
												61.65	0.1
												61.7	0.1
												61.75	0.21
												61.8	0.21
												61.85	0.1
												61.9	0.1
												61.95	0.21
												62	0.21
												62.05	0.21
												62.1	0.1
												62.15	0.1
												62.2	0
												62.25	0.1
												62.3	0.21
												62.35	0
												62.4	0.1
												62.45	0.1
												62.5	0.1
												62.55	0.21
												62.6	0.21
												62.65	0.21
												62.7	0.1
												62.75	0.21
												62.8	0.1
												62.85	0.21
												62.9	-0.1
												62.95	0.31
												63	0.21
												63.05	0.21
												63.1	0
												63.15	0.1
												63.2	0
												63.25	0.31
												63.3	0.21
												63.35	0.31
												63.4	0.31
												63.45	0.21
												63.5	0.21
												63.55	0.1
												63.6	0.31
												63.65	0.1
												63.7	0.1
												63.75	0.21
												63.8	0.1
												63.85	0.21
												63.9	0.21
												63.95	0.21
												64	0.1
												64.05	0.21
												64.1	0.1
												64.15	0
												64.2	0.21
												64.25	0.1
												64.3	0.1
												64.35	0.1
												64.4	0.21
												64.45	0
												64.5	0.21
												64.55	0.1
												64.6	0
												64.65	0.1
												64.7	0.31
												64.75	0.21
												64.8	0.21
												64.85	0
												64.9	0
												64.95	0.31
												65	0
												65.05	0
												65.1	0.1
												65.15	0.1
												65.2	0.1
												65.25	0.21
												65.3	0
												65.35	0.1
												65.4	0.1
												65.45	0.21
												65.5	0.31
												65.55	0.1
												65.6	0.21
												65.65	0.21
												65.7	0
												65.75	0.1
												65.8	0.1
												65.85	0.1
												65.9	0.31
												65.95	0.1
												66	0.21
												66.05	0.21
												66.1	0
												66.15	0.1
												66.2	0.31
												66.25	0.1
												66.3	0
												66.35	0.1
												66.4	0.21
												66.45	0.21
												66.5	0.41
												66.55	0.1
												66.6	0.21
												66.65	0.31
												66.7	0.21
												66.75	0.21
												66.8	0.21
												66.85	0.31
												66.9	0.21
												66.95	0.1
												67	0.1
												67.05	0.1
												67.1	0.21
												67.15	0.21
												67.2	0.31
												67.25	0.21
												67.3	0.1
												67.35	0.1
												67.4	0.21
												67.45	0.21
												67.5	0.21
												67.55	0.1
												67.6	0.1
												67.65	0.21
												67.7	0.21
												67.75	0.21
												67.8	0.21
												67.85	0.21
												67.9	0.1
												67.95	0.1
												68	0.21
												68.05	0.21
												68.1	0.1
												68.15	0.21
												68.2	0.21
												68.25	0.1
												68.3	0.1
												68.35	0.1
												68.4	0.1
												68.45	0.21
												68.5	0.21
												68.55	0.21
												68.6	0.1
												68.65	0.21
												68.7	0.21
												68.75	0
												68.8	0.21
												68.85	0.1
												68.9	0.1
												68.95	0.21
												69	0.1
												69.05	0.21
												69.1	0.21
												69.15	0
												69.2	0.21
												69.25	0.21
												69.3	0.21
												69.35	0.21
												69.4	0.21
												69.45	0.1
												69.5	0.21
												69.55	0.21
												69.6	0
												69.65	0.21
												69.7	0.1
												69.75	0.21
												69.8	0.1
												69.85	0.1
												69.9	0.21
												69.95	0.21
												70	0.1
												70.05	0.1
												70.1	0.1
												70.15	0.21
												70.2	0.1
												70.25	0.21
												70.3	0.21
												70.35	0.21
												70.4	0.1
												70.45	0.21
												70.5	0.21
												70.55	0.1
												70.6	0
												70.65	0.21
												70.7	0.21
												70.75	0
												70.8	0.21
												70.85	0.21
												70.9	0.1
												70.95	0.31
												71	0.1
												71.05	0.31
												71.1	0.41
												71.15	0.21
												71.2	0.21
												71.25	0
												71.3	0.21
												71.35	0.1
												71.4	0.1
												71.45	0.31
												71.5	0.1
												71.55	0
												71.6	0.21
												71.65	0.31
												71.7	0.21
												71.75	0.31
												71.8	0.31
												71.85	0.21
												71.9	0.21
												71.95	0.1
												72	0.21
												72.05	0.21
												72.1	0.31
												72.15	0.21
												72.2	0.21
												72.25	0.21
												72.3	0.1
												72.35	0.1
												72.4	0.1
												72.45	0
												72.5	0.1
												72.55	0.1
												72.6	0.1
												72.65	0.21
												72.7	0
												72.75	0.31
												72.8	0.21
												72.85	0.1
												72.9	0.1
												72.95	0.21
												73	0.1
												73.05	0.21
												73.1	0.21
												73.15	0.1
												73.2	0.21
												73.25	0.21
												73.3	0.1
												73.35	0.1
												73.4	0.21
												73.45	0.1
												73.5	0.21
												73.55	0
												73.6	0.21
												73.65	0.1
												73.7	0.21
												73.75	0.31
												73.8	0.21
												73.85	0.21
												73.9	0.1
												73.95	0
												74	0.21
												74.05	0.31
												74.1	0.1
												74.15	0.21
												74.2	0.21
												74.25	0
												74.3	0
												74.35	0.1
												74.4	0
												74.45	0.21
												74.5	0.1
												74.55	0.21
												74.6	0.31
												74.65	0.31
												74.7	0
												74.75	0.1
												74.8	0
												74.85	0
												74.9	0.21
												74.95	0.21
												75	0.21
												75.05	0.1
												75.1	0.1
												75.15	0.21
												75.2	-0.1
												75.25	0.21
												75.3	0.1
												75.35	0.21
												75.4	0.21
												75.45	0.1
												75.5	0.1
												75.55	0.21
												75.6	0
												75.65	0.21
												75.7	0.21
												75.75	0.31
												75.8	0.41
												75.85	0.21
												75.9	0.1
												75.95	0.1
												76	0.1
												76.05	0.1
												76.1	0.21
												76.15	0
												76.2	0.1
												76.25	0.1
												76.3	0.21
												76.35	0.1
												76.4	0.1
												76.45	0.1
												76.5	0.1
												76.55	0.21
												76.6	0.1
												76.65	0
												76.7	0.1
												76.75	0.21
												76.8	-0.1
												76.85	0.1
												76.9	0.21
												76.95	0
												77	0.21
												77.05	0.1
												77.1	0.1
												77.15	0.21
												77.2	0.1
												77.25	0.21
												77.3	0.21
												77.35	0.21
												77.4	0.21
												77.45	0
												77.5	0.21
												77.55	0.1
												77.6	0.21
												77.65	0.1
												77.7	0.1
												77.75	0.1
												77.8	0.1
												77.85	0.31
												77.9	0.1
												77.95	0.1
												78	0.21
												78.05	0.31
												78.1	0.1
												78.15	0.21
												78.2	0.1
												78.25	0.1
												78.3	0.1
												78.35	0.1
												78.4	0
												78.45	0.21
												78.5	0.31
												78.55	0.21
												78.6	0.1
												78.65	0.21
												78.7	0.1
												78.75	0.41
												78.8	0.1
												78.85	0
												78.9	0
												78.95	0
												79	0.21
												79.05	0.21
												79.1	0
												79.15	0.1
												79.2	0.21
												79.25	0.1
												79.3	0.51
												79.35	0.31
												79.4	0.21
												79.45	0.1
												79.5	0.1
												79.55	0.1
												79.6	0.21
												79.65	-0.1
												79.7	0.21
												79.75	0.21
												79.8	0.1
												79.85	0.1
												79.9	0.21
												79.95	0.31
												80	0.31
												80.05	0.1
												80.1	0.21
												80.15	0.21
												80.2	0.1
												80.25	0.21
												80.3	0.21
												80.35	0.41
												80.4	0.21
												80.45	0
												80.5	0.1
												80.55	0.1
												80.6	0
												80.65	0.1
												80.7	0.21
												80.75	0.21
												80.8	0.21
												80.85	0.21
												80.9	0
												80.95	0.21
												81	0.1
												81.05	0.31
												81.1	0.21
												81.15	0.1
												81.2	0
												81.25	0.1
												81.3	0.1
												81.35	0.1
												81.4	0.1
												81.45	0.31
												81.5	0.21
												81.55	0.1
												81.6	0.1
												81.65	0.1
												81.7	0.21
												81.75	0.21
												81.8	0.1
												81.85	0.1
												81.9	0.21
												81.95	0.1
												82	0.21
												82.05	0
												82.1	0.1
												82.15	0.21
												82.2	0.1
												82.25	0
												82.3	0.21
												82.35	0.1
												82.4	0.21
												82.45	0.51
												82.5	0
												82.55	0.21
												82.6	0.1
												82.65	0.1
												82.7	0.21
												82.75	0.1
												82.8	0.1
												82.85	0.31
												82.9	0.21
												82.95	0.41
												83	0.21
												83.05	0.1
												83.1	0
												83.15	0.21
												83.2	0.21
												83.25	0.31
												83.3	0.1
												83.35	0.21
												83.4	0.41
												83.45	0.1
												83.5	0.31
												83.55	0.1
												83.6	0.21
												83.65	0.1
												83.7	0.21
												83.75	0.1
												83.8	0.21
												83.85	0.31
												83.9	0.21
												83.95	0.31
												84	0.1
												84.05	0.1
												84.1	0.1
												84.15	0.21
												84.2	0.1
												84.25	0.21
												84.3	0.1
												84.35	0.1
												84.4	0.21
												84.45	0.21
												84.5	0.21
												84.55	0.21
												84.6	0.21
												84.65	0.31
												84.7	0
												84.75	0.31
												84.8	0.21
												84.85	0.1
												84.9	0
												84.95	0.21
												85	0
												85.05	0.21
												85.1	0.51
												85.15	0.21
												85.2	0.21
												85.25	0.21
												85.3	0.21
												85.35	0.1
												85.4	0.1
												85.45	0.21
												85.5	0.21
												85.55	0.1
												85.6	0.21
												85.65	0.21
												85.7	0.21
												85.75	0
												85.8	0.1
												85.85	0.21
												85.9	0.1
												85.95	0.21
												86	0.1
												86.05	0.21
												86.1	0.21
												86.15	0.21
												86.2	0.21
												86.25	0.1
												86.3	0.1
												86.35	0.1
												86.4	0.21
												86.45	0.21
												86.5	0.21
												86.55	0.1
												86.6	0
												86.65	0.21
												86.7	0.1
												86.75	0.31
												86.8	0.21
												86.85	0.1
												86.9	0.31
												86.95	0.31
												87	0.21
												87.05	0.21
												87.1	0.1
												87.15	0.31
												87.2	0
												87.25	0.21
												87.3	0.1
												87.35	0.1
												87.4	0.31
												87.45	0.21
												87.5	0.1
												87.55	0.21
												87.6	0
												87.65	0.21
												87.7	0.21
												87.75	0.21
												87.8	0.1
												87.85	0
												87.9	0.1
												87.95	0.1
												88	0.21
												88.05	0.1
												88.1	0.21
												88.15	0.1
												88.2	0.21
												88.25	0.31
												88.3	0.21
												88.35	0.1
												88.4	0.1
												88.45	0.21
												88.5	0.21
												88.55	0.21
												88.6	0.21
												88.65	0.1
												88.7	0.21
												88.75	0.1
												88.8	0.1
												88.85	0.1
												88.9	0.1
												88.95	0.1
												89	0.21
												89.05	0.21
												89.1	0.31
												89.15	0.21
												89.2	0.1
												89.25	0.1
												89.3	0.1
												89.35	0.21
												89.4	0.21
												89.45	0
												89.5	0.1
												89.55	0.21
												89.6	0.21
												89.65	0.1
												89.7	0
												89.75	0.1
												89.8	0.31
												89.85	0.21
												89.9	0.21
												89.95	0.21
												90	0.31
												90.05	0.1
												90.1	0
												90.15	0.1
												90.2	0.21
												90.25	0.1
												90.3	0.1
												90.35	0.41
												90.4	0.1
												90.45	0.1
												90.5	0.1
												90.55	0.1
												90.6	0.1
												90.65	0.1
												90.7	-0.1
												90.75	0.21
												90.8	0.21
												90.85	0.1
												90.9	0.21
												90.95	0.31
												91	0.1
												91.05	0.31
												91.1	0.21
												91.15	0.31
												91.2	0.21
												91.25	0.31
												91.3	0.21
												91.35	0.31
												91.4	0.21
												91.45	0.21
												91.5	0.1
												91.55	0
												91.6	0.41
												91.65	0.1
												91.7	0.1
												91.75	0.21
												91.8	0.21
												91.85	0.1
												91.9	0.1
												91.95	-0.1
												92	0.21
												92.05	0.1
												92.1	0.1
												92.15	0.21
												92.2	0.21
												92.25	0.21
												92.3	0.31
												92.35	0.1
												92.4	0
												92.45	0.1
												92.5	0.1
												92.55	0.21
												92.6	0.31
												92.65	0
												92.7	0.21
												92.75	0.21
												92.8	0.21
												92.85	0.21
												92.9	0.21
												92.95	0.21
												93	0.21
												93.05	0.1
												93.1	0.21
												93.15	0.31
												93.2	0.1
												93.25	0.1
												93.3	0.21
												93.35	0.1
												93.4	0.21
												93.45	0.21
												93.5	0.1
												93.55	0.1
												93.6	0.1
												93.65	0.21
												93.7	0.1
												93.75	0.1
												93.8	0.1
												93.85	0.21
												93.9	0.21
												93.95	0.21
												94	0.1
												94.05	0.1
												94.1	0.1
												94.15	0.1
												94.2	0.21
												94.25	0.21
												94.3	0.21
												94.35	0.21
												94.4	0.1
												94.45	0.41
												94.5	0.1
												94.55	0.21
												94.6	0.1
												94.65	0.21
												94.7	0.21
												94.75	0.21
												94.8	0
												94.85	0.21
												94.9	0.1
												94.95	0.21
												95	0.21
												95.05	0
												95.1	0.21
												95.15	0.31
												95.2	0.1
												95.25	0
												95.3	0.21
												95.35	0.31
												95.4	0.1
												95.45	0.21
												95.5	0.1
												95.55	0.1
												95.6	0.1
												95.65	0.21
												95.7	0.21
												95.75	0.1
												95.8	0.1
												95.85	0.1
												95.9	0.31
												95.95	0.1
												96	0.21
												96.05	0
												96.1	0.21
												96.15	0.21
												96.2	0.21
												96.25	0.21
												96.3	0.21
												96.35	0.1
												96.4	0.21
												96.45	0.1
												96.5	0.1
												96.55	0.1
												96.6	0.21
												96.65	0.21
												96.7	0.21
												96.75	0.21
												96.8	0.21
												96.85	0.21
												96.9	0.1
												96.95	0.1
												97	0.21
												97.05	0.1
												97.1	0.1
												97.15	0.21
												97.2	0.1
												97.25	0.21
												97.3	0.31
												97.35	0.31
												97.4	0.1
												97.45	0.1
												97.5	0.1
												97.55	0
												97.6	0.21
												97.65	0
												97.7	0.1
												97.75	0.1
												97.8	0
												97.85	0.1
												97.9	0.21
												97.95	0.21
												98	0.41
												98.05	0.21
												98.1	0.1
												98.15	0.1
												98.2	0.1
												98.25	0.21
												98.3	0.21
												98.35	0.1
												98.4	0.1
												98.45	0.21
												98.5	0.1
												98.55	0.1
												98.6	0.31
												98.65	0.1
												98.7	0.21
												98.75	0.21
												98.8	0.21
												98.85	0.21
												98.9	-0.1
												98.95	0.1
												99	0.21
												99.05	0.31
												99.1	0.21
												99.15	0.21
												99.2	0.1
												99.25	0.41
												99.3	0.1
												99.35	0.21
												99.4	0.21
												99.45	0.21
												99.5	0.21
												99.55	0.1
												99.6	0.21
												99.65	0.31
												99.7	0
												99.75	0.21
[truncated: 46,680 more rows]

## Sheet: Fig. 3
Fig. 3a																					Fig. 3b										Fig. 3d				Fig. 3e
1 ms pulse					100 us pulse					10 us pulse					1 us pulse						1 ms pulse					100 us pulse						Glycerol	PG		13.75% CPA				27.5% CPA				41.25% CPA				55% CPA
Time/s	A- Temperature/°C	B- Temperature/°C	C- Temperature/°C		Time/s	A- Temperature/°C	B- Temperature/°C	C- Temperature/°C		Time/s	A- Temperature/°C	B- Temperature/°C	C- Temperature/°C		Time/s	A- Temperature/°C	B- Temperature/°C	C- Temperature/°C			Voltage/V	Final temperature/°C	Viability/%	S.D.		Voltage/V	Final temperature/°C	Viability/%	S.D.		CPA concentration/%	CWR (°C/min)	CWR (°C/min)		convective	1ms pulse	100 us pulse	10 us pulse	convective	1ms pulse	100 us pulse	10 us pulse	convective	1ms pulse	100 us pulse	10 us pulse	convective	1ms pulse	100 us pulse
1e-07	-196.149	-196.15	-196.15		1e-07	-196.127	-196.15	-196.15		1e-07	-195.859	-196.15	-196.15		1e-07	-193.854	-196.15	-196.15			70	-97.2821				200	-91.0659				5.5	4882050000000000	2277520		2.8	2.6	12.8	50.7	5.8	10.8	59.4	80.5	37.2	86.9	93.5	90.8	92.8	95.1	92.8
1.02329e-07	-196.148	-196.15	-196.15		1.02329e-07	-196.118	-196.15	-196.15		1.02329e-07	-195.752	-196.15	-196.15		1.02329e-07	-193.02	-196.15	-196.15			80	-74.6376	9.15	2.90574		220	-75.3618	7.35	2.5684		8.25	841289000000000	1086910		6.1	5.8	14.9	68.2	3.9	5.7	61.9	76.9	30.7	92.5	91.8	93.7	85.7	87.2	94.6
1.04713e-07	-196.147	-196.15	-196.15		1.04713e-07	-196.109	-196.15	-196.15		1.04713e-07	-195.643	-196.15	-196.15		1.04713e-07	-192.173	-196.15	-196.15			90	-51.4196	--	--		240	-59.0997	--	--		11	144973000000000	518708		5.4	4.7	8.7	48.1	7.4	6.4	72.1	83.4	50.4	87.4	88.2	89.4	90.6	91.7	93.7
1.07152e-07	-196.147	-196.149	-196.15		1.07152e-07	-196.099	-196.149	-196.15		1.07152e-07	-195.532	-196.15	-196.15		1.07152e-07	-191.315	-196.15	-196.15			100	-27.4021	--	--		260	-42.1581	--	--		13.75	24982200000000	247545		3.7	4.6	16.2	53.8	2.9	7.2	66.3	79.4	47	82.6	92.3	85.7	93.1	90.8	88.4
1.09648e-07	-196.146	-196.149	-196.149		1.09648e-07	-196.09	-196.149	-196.15		1.09648e-07	-195.417	-196.15	-196.15		1.09648e-07	-190.447	-196.15	-196.15			110	-4.327	94.375	1.88392		280	-24.8746	--	--		16.5	4305000000000	118136
1.12202e-07	-196.146	-196.149	-196.149		1.12202e-07	-196.08	-196.149	-196.15		1.12202e-07	-195.3	-196.15	-196.15		1.12202e-07	-189.567	-196.15	-196.15			120	20.0516	--	--		300	-8.12519	--	--		19.25	741850000000	56378.6
1.14815e-07	-196.145	-196.149	-196.149		1.14815e-07	-196.07	-196.149	-196.15		1.14815e-07	-195.182	-196.15	-196.15		1.14815e-07	-188.675	-196.15	-196.15			130	44.6404	--	--		320	7.18512	92.125	1.15289		22	127838000000	26905.8
1.1749e-07	-196.144	-196.149	-196.149		1.1749e-07	-196.06	-196.148	-196.15		1.1749e-07	-195.06	-196.15	-196.15		1.1749e-07	-187.772	-196.15	-196.15			140	68.2996	4.375	1.65202		340	23.8834	--	--		24.75	22029400000	12840.3
1.20226e-07	-196.144	-196.148	-196.149		1.20226e-07	-196.049	-196.148	-196.15		1.20226e-07	-194.936	-196.15	-196.15		1.20226e-07	-186.858	-196.15	-196.15			150	96.404				360	41.7424	--	--		27.5	3796160000	6127.83
1.23027e-07	-196.143	-196.148	-196.149		1.23027e-07	-196.038	-196.148	-196.15		1.23027e-07	-194.809	-196.15	-196.15		1.23027e-07	-185.933	-196.15	-196.15								380	59.3748	--	--		30.25	654165000	2924.4
1.25893e-07	-196.142	-196.148	-196.148		1.25893e-07	-196.027	-196.148	-196.15		1.25893e-07	-194.679	-196.15	-196.15		1.25893e-07	-184.996	-196.15	-196.15								400	77.5695	--	--		33	112728000	1395.62
1.28825e-07	-196.142	-196.148	-196.148		1.28825e-07	-196.016	-196.147	-196.15		1.28825e-07	-194.546	-196.15	-196.15		1.28825e-07	-184.043	-196.15	-196.15								420	96.3621	3.825	2.43225		35.75	19425500	666.037
1.31826e-07	-196.141	-196.147	-196.148		1.31826e-07	-196.004	-196.147	-196.15		1.31826e-07	-194.411	-196.15	-196.15		1.31826e-07	-183.079	-196.15	-196.15								440	115.628				38.5	3347460	317.855
1.34896e-07	-196.14	-196.147	-196.148		1.34896e-07	-195.993	-196.147	-196.15		1.34896e-07	-194.273	-196.15	-196.15		1.34896e-07	-182.102	-196.15	-196.15													41.25	576844	151.691
1.38038e-07	-196.14	-196.147	-196.148		1.38038e-07	-195.981	-196.147	-196.15		1.38038e-07	-194.131	-196.15	-196.15		1.38038e-07	-181.113	-196.149	-196.15													44	99403.4	72.392
1.41254e-07	-196.139	-196.146	-196.147		1.41254e-07	-195.968	-196.146	-196.15		1.41254e-07	-193.987	-196.15	-196.15		1.41254e-07	-180.112	-196.149	-196.15													46.75	17129.5	34.5479
1.44544e-07	-196.138	-196.146	-196.147		1.44544e-07	-195.956	-196.146	-196.15		1.44544e-07	-193.84	-196.15	-196.15		1.44544e-07	-179.1	-196.149	-196.15													49.5	2951.8	16.4874
1.47911e-07	-196.137	-196.146	-196.147		1.47911e-07	-195.943	-196.146	-196.15		1.47911e-07	-193.689	-196.15	-196.15		1.47911e-07	-178.077	-196.148	-196.15													52.25	508.662	7.86833
1.51356e-07	-196.136	-196.146	-196.147		1.51356e-07	-195.929	-196.145	-196.15		1.51356e-07	-193.536	-196.149	-196.15		1.51356e-07	-177.036	-196.148	-196.15													55	87.6541	3.75503
1.54882e-07	-196.136	-196.145	-196.147		1.54882e-07	-195.916	-196.145	-196.15		1.54882e-07	-193.379	-196.149	-196.15		1.54882e-07	-175.974	-196.147	-196.15
1.58489e-07	-196.135	-196.145	-196.146		1.58489e-07	-195.902	-196.145	-196.15		1.58489e-07	-193.219	-196.149	-196.15		1.58489e-07	-174.896	-196.146	-196.15
1.62181e-07	-196.134	-196.145	-196.146		1.62181e-07	-195.888	-196.144	-196.15		1.62181e-07	-193.056	-196.149	-196.15		1.62181e-07	-173.805	-196.145	-196.15
1.65959e-07	-196.133	-196.144	-196.146		1.65959e-07	-195.873	-196.144	-196.15		1.65959e-07	-192.889	-196.148	-196.15		1.65959e-07	-172.699	-196.144	-196.15
1.69824e-07	-196.132	-196.144	-196.146		1.69824e-07	-195.858	-196.144	-196.15		1.69824e-07	-192.719	-196.148	-196.15		1.69824e-07	-171.579	-196.142	-196.15
1.7378e-07	-196.131	-196.144	-196.146		1.7378e-07	-195.843	-196.143	-196.15		1.7378e-07	-192.545	-196.147	-196.15		1.7378e-07	-170.444	-196.14	-196.15
1.77828e-07	-196.13	-196.143	-196.145		1.77828e-07	-195.828	-196.143	-196.15		1.77828e-07	-192.367	-196.147	-196.15		1.77828e-07	-169.28	-196.138	-196.15
1.8197e-07	-196.129	-196.143	-196.145		1.8197e-07	-195.812	-196.143	-196.15		1.8197e-07	-192.186	-196.146	-196.15		1.8197e-07	-168.09	-196.135	-196.15
1.86209e-07	-196.128	-196.143	-196.145		1.86209e-07	-195.795	-196.142	-196.15		1.86209e-07	-192.002	-196.146	-196.15		1.86209e-07	-166.879	-196.131	-196.15
1.90546e-07	-196.127	-196.142	-196.144		1.90546e-07	-195.779	-196.142	-196.149		1.90546e-07	-191.813	-196.145	-196.15		1.90546e-07	-165.648	-196.127	-196.15
1.94984e-07	-196.126	-196.142	-196.144		1.94984e-07	-195.762	-196.141	-196.149		1.94984e-07	-191.621	-196.144	-196.15		1.94984e-07	-164.395	-196.122	-196.15
1.99526e-07	-196.125	-196.141	-196.144		1.99526e-07	-195.744	-196.141	-196.149		1.99526e-07	-191.425	-196.143	-196.15		1.99526e-07	-163.121	-196.117	-196.15
2.04174e-07	-196.124	-196.141	-196.144		2.04174e-07	-195.726	-196.141	-196.149		2.04174e-07	-191.224	-196.141	-196.15		2.04174e-07	-161.814	-196.108	-196.15
2.0893e-07	-196.123	-196.141	-196.143		2.0893e-07	-195.708	-196.14	-196.149		2.0893e-07	-191.019	-196.139	-196.15		2.0893e-07	-160.479	-196.098	-196.15
2.13796e-07	-196.122	-196.14	-196.143		2.13796e-07	-195.689	-196.14	-196.149		2.13796e-07	-190.811	-196.137	-196.15		2.13796e-07	-159.119	-196.087	-196.15
2.18776e-07	-196.121	-196.14	-196.143		2.18776e-07	-195.67	-196.139	-196.149		2.18776e-07	-190.598	-196.134	-196.15		2.18776e-07	-157.731	-196.073	-196.15
2.23872e-07	-196.119	-196.139	-196.142		2.23872e-07	-195.651	-196.139	-196.149		2.23872e-07	-190.38	-196.131	-196.15		2.23872e-07	-156.317	-196.058	-196.15
2.29087e-07	-196.118	-196.139	-196.142		2.29087e-07	-195.631	-196.138	-196.149		2.29087e-07	-190.159	-196.128	-196.15		2.29087e-07	-154.874	-196.041	-196.15
2.34423e-07	-196.117	-196.138	-196.142		2.34423e-07	-195.61	-196.138	-196.149		2.34423e-07	-189.932	-196.125	-196.15		2.34423e-07	-153.404	-196.022	-196.15
2.39883e-07	-196.116	-196.138	-196.142		2.39883e-07	-195.589	-196.137	-196.149		2.39883e-07	-189.702	-196.121	-196.15		2.39883e-07	-151.905	-196	-196.15
2.45471e-07	-196.114	-196.138	-196.141		2.45471e-07	-195.568	-196.137	-196.149		2.45471e-07	-189.467	-196.117	-196.15		2.45471e-07	-150.378	-195.977	-196.15
2.51189e-07	-196.113	-196.137	-196.141		2.51189e-07	-195.546	-196.135	-196.149		2.51189e-07	-189.227	-196.113	-196.15		2.51189e-07	-148.828	-195.95	-196.15
2.5704e-07	-196.112	-196.137	-196.14		2.5704e-07	-195.524	-196.134	-196.149		2.5704e-07	-188.982	-196.108	-196.15		2.5704e-07	-147.269	-195.917	-196.149
2.63027e-07	-196.11	-196.136	-196.14		2.63027e-07	-195.501	-196.132	-196.149		2.63027e-07	-188.733	-196.102	-196.149		2.63027e-07	-145.686	-195.88	-196.149
2.69153e-07	-196.109	-196.136	-196.14		2.69153e-07	-195.477	-196.131	-196.149		2.69153e-07	-188.479	-196.097	-196.149		2.69153e-07	-144.08	-195.84	-196.149
2.75423e-07	-196.107	-196.135	-196.139		2.75423e-07	-195.454	-196.129	-196.148		2.75423e-07	-188.22	-196.091	-196.149		2.75423e-07	-142.45	-195.796	-196.149
2.81838e-07	-196.106	-196.134	-196.139		2.81838e-07	-195.429	-196.128	-196.148		2.81838e-07	-187.956	-196.084	-196.149		2.81838e-07	-140.797	-195.747	-196.148
2.88403e-07	-196.104	-196.134	-196.139		2.88403e-07	-195.404	-196.126	-196.148		2.88403e-07	-187.687	-196.077	-196.149		2.88403e-07	-139.12	-195.693	-196.148
2.95121e-07	-196.103	-196.133	-196.138		2.95121e-07	-195.379	-196.125	-196.148		2.95121e-07	-187.412	-196.068	-196.149		2.95121e-07	-137.421	-195.635	-196.148
3.01995e-07	-196.101	-196.133	-196.138		3.01995e-07	-195.352	-196.123	-196.148		3.01995e-07	-187.132	-196.058	-196.149		3.01995e-07	-135.698	-195.57	-196.147
3.0903e-07	-196.099	-196.132	-196.137		3.0903e-07	-195.326	-196.121	-196.148		3.0903e-07	-186.846	-196.047	-196.148		3.0903e-07	-133.951	-195.496	-196.146
3.16228e-07	-196.098	-196.131	-196.137		3.16228e-07	-195.298	-196.119	-196.147		3.16228e-07	-186.555	-196.036	-196.148		3.16228e-07	-132.182	-195.415	-196.145
3.23594e-07	-196.096	-196.131	-196.136		3.23594e-07	-195.27	-196.118	-196.147		3.23594e-07	-186.258	-196.023	-196.148		3.23594e-07	-130.39	-195.327	-196.144
3.31131e-07	-196.094	-196.13	-196.136		3.31131e-07	-195.241	-196.116	-196.147		3.31131e-07	-185.956	-196.01	-196.147		3.31131e-07	-128.577	-195.23	-196.143
3.38844e-07	-196.092	-196.13	-196.136		3.38844e-07	-195.212	-196.114	-196.147		3.38844e-07	-185.648	-195.995	-196.147		3.38844e-07	-126.742	-195.125	-196.142
3.46737e-07	-196.09	-196.129	-196.135		3.46737e-07	-195.182	-196.112	-196.147		3.46737e-07	-185.335	-195.979	-196.147		3.46737e-07	-124.885	-195.012	-196.14
3.54813e-07	-196.088	-196.128	-196.135		3.54813e-07	-195.151	-196.11	-196.146		3.54813e-07	-185.016	-195.962	-196.146		3.54813e-07	-122.981	-194.887	-196.138
3.63078e-07	-196.087	-196.127	-196.134		3.63078e-07	-195.12	-196.108	-196.146		3.63078e-07	-184.69	-195.944	-196.146		3.63078e-07	-121.03	-194.752	-196.134
3.71535e-07	-196.085	-196.127	-196.134		3.71535e-07	-195.088	-196.106	-196.146		3.71535e-07	-184.359	-195.925	-196.145		3.71535e-07	-119.046	-194.606	-196.13
3.80189e-07	-196.082	-196.126	-196.133		3.80189e-07	-195.055	-196.104	-196.146		3.80189e-07	-184.022	-195.904	-196.144		3.80189e-07	-117.028	-194.448	-196.126
3.89045e-07	-196.08	-196.125	-196.132		3.89045e-07	-195.021	-196.102	-196.145		3.89045e-07	-183.679	-195.881	-196.144		3.89045e-07	-114.975	-194.278	-196.12
3.98107e-07	-196.078	-196.124	-196.132		3.98107e-07	-194.987	-196.099	-196.145		3.98107e-07	-183.327	-195.856	-196.142		3.98107e-07	-112.888	-194.095	-196.114
4.0738e-07	-196.076	-196.124	-196.131		4.0738e-07	-194.951	-196.096	-196.145		4.0738e-07	-182.97	-195.83	-196.14		4.0738e-07	-110.767	-193.898	-196.107
4.16869e-07	-196.074	-196.123	-196.131		4.16869e-07	-194.916	-196.093	-196.144		4.16869e-07	-182.605	-195.801	-196.138		4.16869e-07	-108.61	-193.686	-196.099
4.2658e-07	-196.072	-196.122	-196.13		4.2658e-07	-194.879	-196.089	-196.144		4.2658e-07	-182.234	-195.77	-196.136		4.2658e-07	-106.418	-193.459	-196.09
4.36516e-07	-196.069	-196.121	-196.13		4.36516e-07	-194.841	-196.086	-196.143		4.36516e-07	-181.856	-195.737	-196.134		4.36516e-07	-104.192	-193.216	-196.08
4.46684e-07	-196.067	-196.12	-196.129		4.46684e-07	-194.803	-196.082	-196.143		4.46684e-07	-181.471	-195.702	-196.131		4.46684e-07	-101.93	-192.956	-196.069
4.57088e-07	-196.064	-196.119	-196.128		4.57088e-07	-194.763	-196.079	-196.142		4.57088e-07	-181.079	-195.664	-196.128		4.57088e-07	-99.6072	-192.682	-196.055
4.67735e-07	-196.062	-196.119	-196.128		4.67735e-07	-194.723	-196.075	-196.141		4.67735e-07	-180.68	-195.624	-196.124		4.67735e-07	-97.2344	-192.391	-196.037
4.7863e-07	-196.059	-196.118	-196.127		4.7863e-07	-194.682	-196.07	-196.141		4.7863e-07	-180.274	-195.581	-196.121		4.7863e-07	-94.8184	-192.082	-196.018
4.89779e-07	-196.057	-196.117	-196.126		4.89779e-07	-194.64	-196.066	-196.14		4.89779e-07	-179.861	-195.535	-196.117		4.89779e-07	-92.3588	-191.753	-195.996
5.01187e-07	-196.054	-196.116	-196.126		5.01187e-07	-194.597	-196.061	-196.139		5.01187e-07	-179.441	-195.487	-196.112		5.01187e-07	-89.8551	-191.403	-195.972
5.12861e-07	-196.051	-196.115	-196.125		5.12861e-07	-194.553	-196.057	-196.138		5.12861e-07	-179.013	-195.435	-196.108		5.12861e-07	-87.3071	-191.031	-195.946
5.24807e-07	-196.048	-196.114	-196.124		5.24807e-07	-194.508	-196.052	-196.138		5.24807e-07	-178.579	-195.38	-196.102		5.24807e-07	-84.7142	-190.637	-195.917
5.37032e-07	-196.046	-196.113	-196.123		5.37032e-07	-194.462	-196.046	-196.137		5.37032e-07	-178.137	-195.321	-196.097		5.37032e-07	-82.0761	-190.218	-195.885
5.49541e-07	-196.043	-196.111	-196.123		5.49541e-07	-194.415	-196.041	-196.136		5.49541e-07	-177.688	-195.259	-196.091		5.49541e-07	-79.3914	-189.774	-195.85
5.62341e-07	-196.04	-196.11	-196.122		5.62341e-07	-194.367	-196.035	-196.135		5.62341e-07	-177.231	-195.193	-196.084		5.62341e-07	-76.6361	-189.316	-195.805
5.7544e-07	-196.036	-196.109	-196.121		5.7544e-07	-194.318	-196.029	-196.133		5.7544e-07	-176.767	-195.122	-196.077		5.7544e-07	-73.828	-188.833	-195.756
5.88844e-07	-196.033	-196.108	-196.12		5.88844e-07	-194.268	-196.022	-196.132		5.88844e-07	-176.29	-195.05	-196.068		5.88844e-07	-70.9665	-188.324	-195.701
6.0256e-07	-196.03	-196.107	-196.119		6.0256e-07	-194.217	-196.015	-196.131		6.0256e-07	-175.804	-194.974	-196.057		6.0256e-07	-68.0509	-187.787	-195.64
6.16595e-07	-196.027	-196.106	-196.119		6.16595e-07	-194.164	-196.008	-196.13		6.16595e-07	-175.309	-194.894	-196.045		6.16595e-07	-65.0805	-187.221	-195.573
6.30957e-07	-196.023	-196.105	-196.118		6.30957e-07	-194.111	-196.001	-196.128		6.30957e-07	-174.805	-194.809	-196.033		6.30957e-07	-62.0546	-186.626	-195.5
6.45654e-07	-196.02	-196.103	-196.117		6.45654e-07	-194.056	-195.993	-196.127		6.45654e-07	-174.293	-194.719	-196.019		6.45654e-07	-58.9727	-185.998	-195.421
6.60693e-07	-196.016	-196.102	-196.116		6.60693e-07	-194	-195.985	-196.125		6.60693e-07	-173.773	-194.625	-196.004		6.60693e-07	-55.8306	-185.351	-195.328
6.76083e-07	-196.013	-196.101	-196.115		6.76083e-07	-193.942	-195.976	-196.123		6.76083e-07	-173.243	-194.525	-195.988		6.76083e-07	-52.6291	-184.676	-195.224
6.91831e-07	-196.009	-196.099	-196.114		6.91831e-07	-193.884	-195.967	-196.121		6.91831e-07	-172.705	-194.42	-195.971		6.91831e-07	-49.3682	-183.971	-195.109
7.07946e-07	-196.005	-196.098	-196.113		7.07946e-07	-193.824	-195.957	-196.118		7.07946e-07	-172.158	-194.309	-195.952		7.07946e-07	-46.0474	-183.232	-194.984
7.24436e-07	-196.001	-196.097	-196.112		7.24436e-07	-193.763	-195.947	-196.115		7.24436e-07	-171.602	-194.191	-195.932		7.24436e-07	-42.666	-182.459	-194.847
7.4131e-07	-195.997	-196.095	-196.111		7.4131e-07	-193.701	-195.937	-196.112		7.4131e-07	-171.037	-194.068	-195.91		7.4131e-07	-39.2233	-181.65	-194.698
7.58578e-07	-195.993	-196.094	-196.11		7.58578e-07	-193.637	-195.926	-196.109		7.58578e-07	-170.463	-193.938	-195.887		7.58578e-07	-35.6933	-180.82	-194.531
7.76247e-07	-195.989	-196.092	-196.109		7.76247e-07	-193.572	-195.914	-196.106		7.76247e-07	-169.874	-193.804	-195.86		7.76247e-07	-32.0708	-179.971	-194.345
7.94328e-07	-195.985	-196.091	-196.108		7.94328e-07	-193.505	-195.902	-196.102		7.94328e-07	-169.268	-193.668	-195.829		7.94328e-07	-28.3692	-179.09	-194.141
8.12831e-07	-195.981	-196.089	-196.107		8.12831e-07	-193.437	-195.889	-196.098		8.12831e-07	-168.65	-193.527	-195.794		8.12831e-07	-24.5871	-178.177	-193.918
8.31764e-07	-195.976	-196.087	-196.106		8.31764e-07	-193.368	-195.876	-196.094		8.31764e-07	-168.019	-193.379	-195.756		8.31764e-07	-20.7227	-177.231	-193.676
8.51138e-07	-195.971	-196.086	-196.104		8.51138e-07	-193.297	-195.862	-196.089		8.51138e-07	-167.377	-193.224	-195.715		8.51138e-07	-16.7744	-176.251	-193.413
8.70964e-07	-195.967	-196.084	-196.103		8.70964e-07	-193.225	-195.848	-196.084		8.70964e-07	-166.723	-193.063	-195.671		8.70964e-07	-12.7407	-175.234	-193.128
8.91251e-07	-195.962	-196.082	-196.102		8.91251e-07	-193.151	-195.832	-196.079		8.91251e-07	-166.056	-192.894	-195.623		8.91251e-07	-8.61967	-174.179	-192.82
9.12011e-07	-195.957	-196.08	-196.101		9.12011e-07	-193.075	-195.816	-196.074		9.12011e-07	-165.377	-192.718	-195.571		9.12011e-07	-4.40974	-173.086	-192.487
9.33254e-07	-195.952	-196.079	-196.099		9.33254e-07	-192.998	-195.799	-196.068		9.33254e-07	-164.685	-192.534	-195.516		9.33254e-07	-0.10914	-171.952	-192.129
9.54993e-07	-195.947	-196.077	-196.098		9.54993e-07	-192.919	-195.781	-196.062		9.54993e-07	-163.98	-192.342	-195.456		9.54993e-07	4.28596	-170.777	-191.742
9.77237e-07	-195.942	-196.075	-196.097		9.77237e-07	-192.838	-195.763	-196.055		9.77237e-07	-163.262	-192.141	-195.392		9.77237e-07	8.7807	-169.565	-191.326
1e-06	-195.936	-196.073	-196.095		1e-06	-192.756	-195.743	-196.048		1e-06	-162.531	-191.931	-195.323		1e-06	13.3731	-168.308	-190.879
1.02329e-06	-195.931	-196.071	-196.094		1.02329e-06	-192.672	-195.723	-196.041		1.02329e-06	-161.787	-191.711	-195.249		1.02329e-06	18.2165	-166.665	-190.26
1.04713e-06	-195.925	-196.069	-196.092		1.04713e-06	-192.586	-195.701	-196.033		1.04713e-06	-161.03	-191.482	-195.17		1.04713e-06	18.6359	-165.34	-189.722
1.07152e-06	-195.92	-196.067	-196.091		1.07152e-06	-192.498	-195.679	-196.024		1.07152e-06	-160.259	-191.242	-195.085		1.07152e-06	18.5612	-163.985	-189.146
1.09648e-06	-195.914	-196.065	-196.089		1.09648e-06	-192.409	-195.655	-196.015		1.09648e-06	-159.474	-190.992	-194.994		1.09648e-06	18.4682	-162.603	-188.528
1.12202e-06	-195.908	-196.062	-196.088		1.12202e-06	-192.318	-195.631	-196.006		1.12202e-06	-158.676	-190.73	-194.898		1.12202e-06	18.3646	-161.212	-187.839
1.14815e-06	-195.901	-196.06	-196.086		1.14815e-06	-192.224	-195.605	-195.996		1.14815e-06	-157.864	-190.457	-194.795		1.14815e-06	18.2573	-159.792	-187.126
1.1749e-06	-195.895	-196.058	-196.085		1.1749e-06	-192.129	-195.578	-195.985		1.1749e-06	-157.036	-190.181	-194.682		1.1749e-06	18.141	-158.382	-186.351
1.20226e-06	-195.889	-196.056	-196.083		1.20226e-06	-192.032	-195.549	-195.974		1.20226e-06	-156.194	-189.896	-194.562		1.20226e-06	18.0131	-156.997	-185.493
1.23027e-06	-195.882	-196.053	-196.081		1.23027e-06	-191.933	-195.52	-195.962		1.23027e-06	-155.338	-189.599	-194.434		1.23027e-06	17.8823	-155.58	-184.616
1.25893e-06	-195.875	-196.051	-196.08		1.25893e-06	-191.831	-195.49	-195.949		1.25893e-06	-154.468	-189.29	-194.297		1.25893e-06	17.7484	-154.129	-183.718
1.28825e-06	-195.868	-196.048	-196.078		1.28825e-06	-191.727	-195.46	-195.935		1.28825e-06	-153.582	-188.968	-194.151		1.28825e-06	17.6114	-152.645	-182.8
1.31826e-06	-195.861	-196.046	-196.076		1.31826e-06	-191.622	-195.429	-195.92		1.31826e-06	-152.683	-188.633	-193.996		1.31826e-06	17.461	-151.243	-181.779
1.34896e-06	-195.854	-196.043	-196.074		1.34896e-06	-191.513	-195.397	-195.904		1.34896e-06	-151.768	-188.284	-193.831		1.34896e-06	17.3059	-149.821	-180.724
1.38038e-06	-195.847	-196.04	-196.072		1.38038e-06	-191.403	-195.364	-195.888		1.38038e-06	-150.839	-187.922	-193.655		1.38038e-06	17.1473	-148.366	-179.645
1.41254e-06	-195.839	-196.038	-196.07		1.41254e-06	-191.29	-195.329	-195.87		1.41254e-06	-149.895	-187.544	-193.469		1.41254e-06	16.9849	-146.877	-178.541
1.44544e-06	-195.831	-196.035	-196.068		1.44544e-06	-191.176	-195.293	-195.851		1.44544e-06	-148.937	-187.15	-193.271		1.44544e-06	16.8138	-145.543	-177.346
1.47911e-06	-195.823	-196.032	-196.066		1.47911e-06	-191.058	-195.255	-195.831		1.47911e-06	-147.964	-186.741	-193.061		1.47911e-06	16.6375	-144.228	-176.107
1.51356e-06	-195.815	-196.029	-196.064		1.51356e-06	-190.938	-195.216	-195.81		1.51356e-06	-146.976	-186.314	-192.837		1.51356e-06	16.457	-142.882	-174.838
1.54882e-06	-195.807	-196.026	-196.062		1.54882e-06	-190.816	-195.175	-195.788		1.54882e-06	-145.972	-185.879	-192.604		1.54882e-06	16.2723	-141.506	-173.541
1.58489e-06	-195.799	-196.023	-196.06		1.58489e-06	-190.692	-195.133	-195.765		1.58489e-06	-144.953	-185.439	-192.36		1.58489e-06	16.0833	-140.097	-172.212
1.62181e-06	-195.79	-196.02	-196.058		1.62181e-06	-190.564	-195.088	-195.74		1.62181e-06	-143.918	-184.985	-192.102		1.62181e-06	15.89	-138.655	-170.853
1.65959e-06	-195.781	-196.016	-196.055		1.65959e-06	-190.435	-195.042	-195.713		1.65959e-06	-142.869	-184.514	-191.83		1.65959e-06	15.6921	-137.179	-169.463
1.69824e-06	-195.772	-196.013	-196.053		1.69824e-06	-190.302	-194.994	-195.686		1.69824e-06	-141.804	-184.028	-191.543		1.69824e-06	15.4925	-135.801	-168.039
1.7378e-06	-195.762	-196.01	-196.051		1.7378e-06	-190.167	-194.944	-195.656		1.7378e-06	-140.725	-183.526	-191.24		1.7378e-06	15.2904	-134.482	-166.583
1.77828e-06	-195.753	-196.006	-196.048		1.77828e-06	-190.029	-194.892	-195.625		1.77828e-06	-139.632	-183.005	-190.92		1.77828e-06	15.0835	-133.132	-165.093
1.8197e-06	-195.743	-196.003	-196.046		1.8197e-06	-189.889	-194.837	-195.593		1.8197e-06	-138.524	-182.467	-190.583		1.8197e-06	14.8719	-131.751	-163.568
1.86209e-06	-195.733	-195.999	-196.043		1.86209e-06	-189.746	-194.781	-195.558		1.86209e-06	-137.402	-181.91	-190.228		1.86209e-06	14.6552	-130.338	-162.007
1.90546e-06	-195.723	-195.995	-196.04		1.90546e-06	-189.6	-194.722	-195.522		1.90546e-06	-136.265	-181.334	-189.853		1.90546e-06	14.4336	-128.891	-160.41
1.94984e-06	-195.713	-195.992	-196.038		1.94984e-06	-189.451	-194.66	-195.483		1.94984e-06	-135.115	-180.737	-189.458		1.94984e-06	14.2121	-127.488	-158.809
1.99526e-06	-195.702	-195.988	-196.035		1.99526e-06	-189.299	-194.596	-195.443		1.99526e-06	-133.951	-180.12	-189.042		1.99526e-06	13.9929	-126.159	-157.217
2.04174e-06	-195.691	-195.984	-196.032		2.04174e-06	-189.144	-194.529	-195.4		2.04174e-06	-132.774	-179.48	-188.603		2.04174e-06	13.7685	-124.8	-155.587
2.0893e-06	-195.68	-195.98	-196.029		2.0893e-06	-188.986	-194.459	-195.355		2.0893e-06	-131.585	-178.818	-188.141		2.0893e-06	13.539	-123.408	-153.92
2.13796e-06	-195.668	-195.975	-196.026		2.13796e-06	-188.826	-194.386	-195.308		2.13796e-06	-130.382	-178.133	-187.654		2.13796e-06	13.304	-121.985	-152.214
2.18776e-06	-195.656	-195.971	-196.023		2.18776e-06	-188.662	-194.31	-195.258		2.18776e-06	-129.168	-177.423	-187.142		2.18776e-06	13.0638	-120.529	-150.469
2.23872e-06	-195.644	-195.967	-196.02		2.23872e-06	-188.495	-194.231	-195.205		2.23872e-06	-127.942	-176.687	-186.602		2.23872e-06	12.8259	-119.11	-148.77
2.29087e-06	-195.632	-195.962	-196.017		2.29087e-06	-188.325	-194.149	-195.15		2.29087e-06	-126.705	-175.925	-186.034		2.29087e-06	12.5853	-117.682	-147.061
2.34423e-06	-195.62	-195.956	-196.012		2.34423e-06	-188.151	-194.063	-195.091		2.34423e-06	-125.416	-175.158	-185.462		2.34423e-06	12.3421	-116.246	-145.343
2.39883e-06	-195.608	-195.949	-196.006		2.39883e-06	-187.975	-193.974	-195.03		2.39883e-06	-124.104	-174.369	-184.866		2.39883e-06	12.0962	-114.804	-143.618
2.45471e-06	-195.595	-195.942	-196		2.45471e-06	-187.793	-193.887	-194.968		2.45471e-06	-122.775	-173.554	-184.242		2.45471e-06	11.8477	-113.357	-141.887
2.51189e-06	-195.582	-195.934	-195.993		2.51189e-06	-187.608	-193.796	-194.903		2.51189e-06	-121.429	-172.713	-183.589		2.51189e-06	11.5969	-111.905	-140.152
2.5704e-06	-195.569	-195.926	-195.987		2.5704e-06	-187.42	-193.702	-194.834		2.5704e-06	-120.066	-171.845	-182.905		2.5704e-06	11.3437	-110.45	-138.414
2.63027e-06	-195.555	-195.918	-195.98		2.63027e-06	-187.228	-193.604	-194.762		2.63027e-06	-118.686	-170.947	-182.189		2.63027e-06	11.0883	-108.994	-136.675
2.69153e-06	-195.542	-195.91	-195.973		2.69153e-06	-187.032	-193.502	-194.686		2.69153e-06	-117.291	-170.021	-181.439		2.69153e-06	10.8308	-107.537	-134.937
2.75423e-06	-195.527	-195.901	-195.966		2.75423e-06	-186.833	-193.397	-194.606		2.75423e-06	-115.88	-169.064	-180.654		2.75423e-06	10.5742	-106.107	-133.191
2.81838e-06	-195.513	-195.893	-195.958		2.81838e-06	-186.63	-193.287	-194.523		2.81838e-06	-114.453	-168.075	-179.833		2.81838e-06	10.3169	-104.689	-131.446
2.88403e-06	-195.498	-195.884	-195.951		2.88403e-06	-186.423	-193.173	-194.435		2.88403e-06	-113.012	-167.053	-178.972		2.88403e-06	10.0588	-103.284	-129.706
2.95121e-06	-195.483	-195.875	-195.943		2.95121e-06	-186.213	-193.055	-194.343		2.95121e-06	-111.556	-165.998	-178.071		2.95121e-06	9.80021	-101.894	-127.971
3.01995e-06	-195.468	-195.866	-195.936		3.01995e-06	-185.999	-192.932	-194.246		3.01995e-06	-110.087	-164.906	-177.128		3.01995e-06	9.54126	-100.522	-126.246
3.0903e-06	-195.452	-195.856	-195.928		3.0903e-06	-185.78	-192.804	-194.145		3.0903e-06	-108.587	-163.795	-176.161		3.0903e-06	9.28225	-99.1691	-124.531
3.16228e-06	-195.435	-195.847	-195.919		3.16228e-06	-185.558	-192.672	-194.038		3.16228e-06	-107.045	-162.674	-175.184		3.16228e-06	9.02346	-97.8397	-122.83
3.23594e-06	-195.419	-195.837	-195.911		3.23594e-06	-185.332	-192.534	-193.927		3.23594e-06	-105.482	-161.521	-174.168		3.23594e-06	8.76359	-96.5093	-121.123
3.31131e-06	-195.402	-195.827	-195.902		3.31131e-06	-185.102	-192.39	-193.809		3.31131e-06	-103.899	-160.337	-173.113		3.31131e-06	8.50062	-95.1404	-119.379
3.38844e-06	-195.384	-195.817	-195.894		3.38844e-06	-184.868	-192.241	-193.686		3.38844e-06	-102.296	-159.12	-172.017		3.38844e-06	8.23735	-93.7789	-117.637
3.46737e-06	-195.367	-195.806	-195.885		3.46737e-06	-184.63	-192.086	-193.557		3.46737e-06	-100.673	-157.869	-170.878		3.46737e-06	7.97405	-92.4271	-115.899
3.54813e-06	-195.348	-195.795	-195.876		3.54813e-06	-184.388	-191.927	-193.424		3.54813e-06	-99.0308	-156.583	-169.695		3.54813e-06	7.711	-91.0869	-114.167
3.63078e-06	-195.33	-195.784	-195.866		3.63078e-06	-184.137	-191.77	-193.293		3.63078e-06	-97.3695	-155.261	-168.464		3.63078e-06	7.44851	-89.7608	-112.443
3.71535e-06	-195.311	-195.773	-195.857		3.71535e-06	-183.881	-191.609	-193.158		3.71535e-06	-95.6895	-153.901	-167.186		3.71535e-06	7.18691	-88.4512	-110.73
3.80189e-06	-195.291	-195.761	-195.847		3.80189e-06	-183.621	-191.442	-193.017		3.80189e-06	-93.9916	-152.503	-165.856		3.80189e-06	6.92655	-87.1607	-109.03
3.89045e-06	-195.271	-195.749	-195.837		3.89045e-06	-183.355	-191.27	-192.871		3.89045e-06	-92.2445	-151.095	-164.516		3.89045e-06	6.66781	-85.8921	-107.346
3.98107e-06	-195.251	-195.737	-195.826		3.98107e-06	-183.085	-191.092	-192.719		3.98107e-06	-90.46	-149.666	-163.148		3.98107e-06	6.41107	-84.6483	-105.682
4.0738e-06	-195.23	-195.725	-195.816		4.0738e-06	-182.81	-190.909	-192.561		4.0738e-06	-88.6483	-148.204	-161.737		4.0738e-06	6.15678	-83.4325	-104.04
4.16869e-06	-195.209	-195.712	-195.805		4.16869e-06	-182.529	-190.72	-192.397		4.16869e-06	-86.8094	-146.711	-160.281		4.16869e-06	5.90538	-82.2481	-102.424
4.2658e-06	-195.187	-195.699	-195.794		4.2658e-06	-182.243	-190.524	-192.226		4.2658e-06	-84.9434	-145.184	-158.78		4.2658e-06	5.65325	-81.0528	-100.811
4.36516e-06	-195.164	-195.686	-195.783		4.36516e-06	-181.952	-190.322	-192.049		4.36516e-06	-83.0502	-143.623	-157.232		4.36516e-06	5.39483	-79.7826	-99.1659
4.46684e-06	-195.141	-195.672	-195.771		4.46684e-06	-181.655	-190.114	-191.864		4.46684e-06	-81.1302	-142.028	-155.635		4.46684e-06	5.13804	-78.5237	-97.5398
4.57088e-06	-195.118	-195.658	-195.759		4.57088e-06	-181.354	-189.899	-191.672		4.57088e-06	-79.1835	-140.397	-153.986		4.57088e-06	4.88327	-77.2782	-95.9361
4.67735e-06	-195.094	-195.642	-195.745		4.67735e-06	-181.046	-189.676	-191.472		4.67735e-06	-77.197	-138.754	-152.35		4.67735e-06	4.63095	-76.0486	-94.3584
4.7863e-06	-195.07	-195.627	-195.731		4.7863e-06	-180.734	-189.447	-191.264		4.7863e-06	-75.1774	-137.087	-150.693		4.7863e-06	4.38154	-74.8373	-92.81
4.89779e-06	-195.045	-195.61	-195.717		4.89779e-06	-180.415	-189.209	-191.048		4.89779e-06	-73.127	-135.391	-149.003		4.89779e-06	4.1355	-73.6469	-91.2948
5.01187e-06	-195.02	-195.593	-195.702		5.01187e-06	-180.092	-188.964	-190.822		5.01187e-06	-71.0461	-133.665	-147.279		5.01187e-06	3.89337	-72.4803	-89.8169
5.12861e-06	-194.994	-195.576	-195.687		5.12861e-06	-179.762	-188.71	-190.588		5.12861e-06	-68.9346	-131.911	-145.521		5.12861e-06	3.65567	-71.3404	-88.3804
5.24807e-06	-194.967	-195.558	-195.671		5.24807e-06	-179.427	-188.448	-190.344		5.24807e-06	-66.7927	-130.126	-143.729		5.24807e-06	3.42299	-70.2304	-86.9901
5.37032e-06	-194.94	-195.54	-195.654		5.37032e-06	-179.086	-188.177	-190.09		5.37032e-06	-64.6197	-128.313	-141.906		5.37032e-06	3.17952	-69.0534	-85.5224
5.49541e-06	-194.912	-195.521	-195.637		5.49541e-06	-178.74	-187.897	-189.826		5.49541e-06	-62.4108	-126.47	-140.089		5.49541e-06	2.9368	-67.8795	-84.0675
5.62341e-06	-194.884	-195.501	-195.62		5.62341e-06	-178.387	-187.607	-189.551		5.62341e-06	-60.1701	-124.598	-138.25		5.62341e-06	2.69641	-66.7178	-82.6377
5.7544e-06	-194.855	-195.481	-195.602		5.7544e-06	-178.029	-187.308	-189.265		5.7544e-06	-57.8978	-122.696	-136.389		5.7544e-06	2.45878	-65.5705	-81.2365
5.88844e-06	-194.825	-195.46	-195.583		5.88844e-06	-177.662	-187.003	-188.975		5.88844e-06	-55.5941	-120.765	-134.507		5.88844e-06	2.22437	-64.4398	-79.8672
6.0256e-06	-194.795	-195.439	-195.563		6.0256e-06	-177.285	-186.696	-188.685		6.0256e-06	-53.2593	-118.804	-132.605		6.0256e-06	1.99366	-63.3282	-78.5339
6.16595e-06	-194.764	-195.417	-195.543		6.16595e-06	-176.902	-186.378	-188.385		6.16595e-06	-50.8892	-116.819	-130.68		6.16595e-06	1.76718	-62.2384	-77.2405
6.30957e-06	-194.732	-195.394	-195.522		6.30957e-06	-176.511	-186.052	-188.074		6.30957e-06	-48.4766	-114.819	-128.73		6.30957e-06	1.54294	-61.1607	-75.9668
6.45654e-06	-194.7	-195.37	-195.501		6.45654e-06	-176.114	-185.715	-187.753		6.45654e-06	-46.0286	-112.797	-126.759		6.45654e-06	1.31163	-60.0505	-74.6224
6.60693e-06	-194.667	-195.346	-195.479		6.60693e-06	-175.709	-185.367	-187.419		6.60693e-06	-43.5456	-110.753	-124.768		6.60693e-06	1.08224	-58.9512	-73.2924
6.76083e-06	-194.633	-195.321	-195.455		6.76083e-06	-175.298	-185.009	-187.074		6.76083e-06	-41.0278	-108.686	-122.757		6.76083e-06	0.85518	-57.8648	-71.9795
6.91831e-06	-194.598	-195.295	-195.432		6.91831e-06	-174.879	-184.64	-186.717		6.91831e-06	-38.4753	-106.6	-120.727		6.91831e-06	0.63084	-56.7934	-70.6862
7.07946e-06	-194.563	-195.269	-195.407		7.07946e-06	-174.453	-184.259	-186.347		7.07946e-06	-35.8885	-104.493	-118.679		7.07946e-06	0.40968	-55.7392	-69.4154
7.24436e-06	-194.527	-195.241	-195.381		7.24436e-06	-174.02	-183.867	-185.964		7.24436e-06	-33.2679	-102.366	-116.614		7.24436e-06	0.19216	-54.7047	-68.1701
7.4131e-06	-194.49	-195.213	-195.355		7.4131e-06	-173.58	-183.462	-185.567		7.4131e-06	-30.6139	-100.222	-114.533		7.4131e-06	-0.02715	-53.6621	-66.9059
7.58578e-06	-194.452	-195.183	-195.327		7.58578e-06	-173.133	-183.044	-185.155		7.58578e-06	-27.9269	-98.0603	-112.437		7.58578e-06	-0.24757	-52.6148	-65.6274
7.76247e-06	-194.414	-195.153	-195.299		7.76247e-06	-172.678	-182.613	-184.729		7.76247e-06	-25.1766	-95.8963	-110.319		7.76247e-06	-0.46599	-51.5788	-64.3587
7.94328e-06	-194.374	-195.122	-195.269		7.94328e-06	-172.216	-182.168	-184.287		7.94328e-06	-22.3692	-93.7288	-108.183		7.94328e-06	-0.68202	-50.5558	-63.1017
8.12831e-06	-194.334	-195.089	-195.239		8.12831e-06	-171.746	-181.71	-183.831		8.12831e-06	-19.5186	-91.5533	-106.033		8.12831e-06	-0.89525	-49.5482	-61.8588
8.31764e-06	-194.293	-195.056	-195.207		8.31764e-06	-171.256	-181.253	-183.38		8.31764e-06	-16.625	-89.3714	-103.87		8.31764e-06	-1.10526	-48.5579	-60.6324
8.51138e-06	-194.251	-195.022	-195.174		8.51138e-06	-170.757	-180.783	-182.917		8.51138e-06	-13.6885	-87.1853	-101.696		8.51138e-06	-1.32044	-47.5395	-59.3736
8.70964e-06	-194.208	-194.986	-195.14		8.70964e-06	-170.248	-180.3	-182.44		8.70964e-06	-10.7091	-84.997	-99.5121		8.70964e-06	-1.53513	-46.5233	-58.1149
8.91251e-06	-194.164	-194.949	-195.105		8.91251e-06	-169.728	-179.804	-181.949		8.91251e-06	-7.68724	-82.8087	-97.3205		8.91251e-06	-1.74866	-45.5129	-56.8603
9.12011e-06	-194.119	-194.908	-195.064		9.12011e-06	-169.199	-179.294	-181.444		9.12011e-06	-4.62301	-80.6229	-95.1231		9.12011e-06	-1.96071	-44.5097	-55.6113
9.33254e-06	-194.073	-194.864	-195.021		9.33254e-06	-168.66	-178.771	-180.924		9.33254e-06	-1.49775	-78.376	-92.9253		9.33254e-06	-2.17093	-43.5154	-54.3698
9.54993e-06	-194.026	-194.819	-194.977		9.54993e-06	-168.11	-178.233	-180.389		9.54993e-06	1.68188	-76.0925	-90.7282		9.54993e-06	-2.37897	-42.5317	-53.1376
9.77237e-06	-193.978	-194.773	-194.931		9.77237e-06	-167.55	-177.681	-179.837		9.77237e-06	4.9103	-73.7931	-88.533		9.77237e-06	-2.58444	-41.5605	-51.9168
1e-05	-193.928	-194.726	-194.885		1e-05	-166.979	-177.113	-179.269		1e-05	8.18744	-71.4792	-86.3423		1e-05	-2.78694	-40.6037	-50.7094
1.02329e-05	-193.878	-194.678	-194.837		1.02329e-05	-166.397	-176.529	-178.685		1.02329e-05	10.21	-69.0578	-84.1158		1.02329e-05	-2.98602	-39.6634	-49.5179
1.04713e-05	-193.826	-194.629	-194.789		1.04713e-05	-165.802	-175.932	-178.086		1.04713e-05	10.4289	-66.695	-81.9399		1.04713e-05	-3.18438	-38.7267	-48.3304
1.07152e-05	-193.773	-194.579	-194.739		1.07152e-05	-165.192	-175.326	-177.482		1.07152e-05	9.95755	-64.4671	-79.7948		1.07152e-05	-3.3844	-37.7823	-47.1369
1.09648e-05	-193.719	-194.527	-194.688		1.09648e-05	-164.568	-174.705	-176.862		1.09648e-05	9.4843	-62.2515	-77.6255		1.09648e-05	-3.58162	-36.8516	-45.9577
1.12202e-05	-193.663	-194.474	-194.636		1.12202e-05	-163.932	-174.069	-176.226		1.12202e-05	9.02136	-60.1361	-75.4667		1.12202e-05	-3.7756	-35.9365	-44.7951
1.14815e-05	-193.607	-194.421	-194.582		1.14815e-05	-163.282	-173.417	-175.574		1.14815e-05	8.58912	-58.1652	-73.3509		1.14815e-05	-3.96592	-35.0391	-43.6515
1.1749e-05	-193.549	-194.365	-194.528		1.1749e-05	-162.619	-172.749	-174.905		1.1749e-05	8.17951	-56.3011	-71.2593		1.1749e-05	-4.15209	-34.1618	-42.5296
1.20226e-05	-193.489	-194.309	-194.472		1.20226e-05	-161.943	-172.064	-174.219		1.20226e-05	7.76035	-54.3936	-69.119		1.20226e-05	-4.33363	-33.3068	-41.4323
1.23027e-05	-193.428	-194.251	-194.415		1.23027e-05	-161.252	-171.362	-173.516		1.23027e-05	7.34935	-52.5207	-66.9865		1.23027e-05	-4.50999	-32.4768	-40.3623
1.25893e-05	-193.366	-194.192	-194.356		1.25893e-05	-160.548	-170.643	-172.794		1.25893e-05	6.97501	-50.808	-64.9527		1.25893e-05	-4.68996	-31.6303	-39.2718
1.28825e-05	-193.303	-194.132	-194.297		1.28825e-05	-159.827	-169.91	-172.06		1.28825e-05	6.59195	-49.0555	-62.8716		1.28825e-05	-4.87394	-30.7656	-38.1588
1.31826e-05	-193.237	-194.07	-194.235		1.31826e-05	-159.089	-169.162	-171.311		1.31826e-05	6.22076	-47.3553	-60.836		1.31826e-05	-5.05587	-29.9113	-37.0563
1.34896e-05	-193.171	-194.006	-194.173		1.34896e-05	-158.335	-168.397	-170.545		1.34896e-05	5.91058	-45.9281	-59.0681		1.34896e-05	-5.23541	-29.0689	-35.9663
1.38038e-05	-193.103	-193.942	-194.109		1.38038e-05	-157.564	-167.615	-169.762		1.38038e-05	5.59317	-44.4677	-57.2591		1.38038e-05	-5.41219	-28.2402	-34.8908
1.41254e-05	-193.033	-193.875	-194.043		1.41254e-05	-156.778	-166.815	-168.961		1.41254e-05	5.26837	-42.9732	-55.4079		1.41254e-05	-5.58583	-27.4272	-33.8322
1.44544e-05	-192.961	-193.807	-193.976		1.44544e-05	-155.974	-165.997	-168.141		1.44544e-05	4.936	-41.4439	-53.5135		1.44544e-05	-5.7559	-26.6319	-32.7927
1.47911e-05	-192.888	-193.738	-193.907		1.47911e-05	-155.153	-165.16	-167.303		1.47911e-05	4.5959	-39.879	-51.5751		1.47911e-05	-5.92196	-25.8564	-31.7749
1.51356e-05	-192.814	-193.667	-193.837		1.51356e-05	-154.315	-164.304	-166.446		1.51356e-05	4.29945	-38.5154	-49.8595		1.51356e-05	-6.08355	-25.103	-30.7815
1.54882e-05	-192.737	-193.594	-193.765		1.54882e-05	-153.459	-163.429	-165.568		1.54882e-05	4.01763	-37.2191	-48.2159		1.54882e-05	-6.24017	-24.3741	-29.8152
1.58489e-05	-192.659	-193.52	-193.691		1.58489e-05	-152.585	-162.534	-164.671		1.58489e-05	3.72924	-35.8926	-46.5339		1.58489e-05	-6.39128	-23.6721	-28.8791
1.62181e-05	-192.579	-193.444	-193.616		1.62181e-05	-151.692	-161.619	-163.754		1.62181e-05	3.43413	-34.5352	-44.8128		1.62181e-05	-6.53634	-23	-27.9764
1.65959e-05	-192.497	-193.366	-193.539		1.65959e-05	-150.781	-160.683	-162.815		1.65959e-05	3.13214	-33.1463	-43.0515		1.65959e-05	-6.67822	-22.3459	-27.0943
1.69824e-05	-192.413	-193.286	-193.46		1.69824e-05	-149.85	-159.725	-161.855		1.69824e-05	2.87168	-31.9564	-41.5219		1.69824e-05	-6.82772	-21.6652	-26.1829
1.7378e-05	-192.327	-193.204	-193.379		1.7378e-05	-148.903	-158.749	-160.875		1.7378e-05	2.61681	-30.7945	-40.0221		1.7378e-05	-6.97288	-21.0083	-25.2988
1.77828e-05	-192.239	-193.121	-193.297		1.77828e-05	-147.945	-157.759	-159.88		1.77828e-05	2.35601	-29.6055	-38.4874		1.77828e-05	-7.11322	-20.3777	-24.445
1.8197e-05	-192.148	-193.032	-193.208		1.8197e-05	-146.969	-156.748	-158.864		1.8197e-05	2.08913	-28.3888	-36.9169		1.8197e-05	-7.24825	-19.776	-23.6246
1.86209e-05	-192.054	-192.94	-193.117		1.86209e-05	-145.975	-155.716	-157.827		1.86209e-05	1.82428	-27.1865	-35.3579		1.86209e-05	-7.37743	-19.2057	-22.8408
1.90546e-05	-191.958	-192.846	-193.023		1.90546e-05	-144.963	-154.663	-156.767		1.90546e-05	1.57192	-26.053	-33.8712		1.90546e-05	-7.50021	-18.67	-22.0972
1.94984e-05	-191.86	-192.75	-192.927		1.94984e-05	-143.932	-153.588	-155.685		1.94984e-05	1.3232	-24.9424	-32.4052		1.94984e-05	-7.61598	-18.1716	-21.3973
1.99526e-05	-191.759	-192.651	-192.829		1.99526e-05	-142.882	-152.491	-154.581		1.99526e-05	1.07864	-23.8576	-30.9632		1.99526e-05	-7.72414	-17.714	-20.7452
2.04174e-05	-191.657	-192.551	-192.729		2.04174e-05	-141.814	-151.372	-153.453		2.04174e-05	0.83882	-22.8016	-29.5482		2.04174e-05	-7.824	-17.3006	-20.145
2.0893e-05	-191.552	-192.448	-192.626		2.0893e-05	-140.726	-150.23	-152.301		2.0893e-05	0.60433	-21.7777	-28.164		2.0893e-05	-7.92802	-16.8657	-19.5321
2.13796e-05	-191.444	-192.342	-192.521		2.13796e-05	-139.618	-149.065	-151.126		2.13796e-05	0.37582	-20.7893	-26.814		2.13796e-05	-8.03557	-16.4127	-18.9106
2.18776e-05	-191.334	-192.234	-192.414		2.18776e-05	-138.492	-147.877	-149.928		2.18776e-05	0.15396	-19.8399	-25.5024		2.18776e-05	-8.1384	-15.9848	-18.3245
2.23872e-05	-191.221	-192.124	-192.304		2.23872e-05	-137.347	-146.693	-148.737		2.23872e-05	-0.06316	-18.9275	-24.2546		2.23872e-05	-8.23603	-15.5845	-17.777
2.29087e-05	-191.106	-192.011	-192.192		2.29087e-05	-136.184	-145.491	-147.528		2.29087e-05	-0.27394	-18.0581	-23.0682		2.29087e-05	-8.328	-15.2139	-17.2715
2.34423e-05	-190.988	-191.895	-192.077		2.34423e-05	-135.001	-144.271	-146.301		2.34423e-05	-0.47687	-17.2375	-21.9422		2.34423e-05	-8.4138	-14.8758	-16.8115
2.39883e-05	-190.867	-191.777	-191.959		2.39883e-05	-133.798	-143.033	-145.057		2.39883e-05	-0.67115	-16.4701	-20.8822		2.39883e-05	-8.4929	-14.5727	-16.4008
2.45471e-05	-190.744	-191.656	-191.838		2.45471e-05	-132.576	-141.778	-143.796		2.45471e-05	-0.85597	-15.7606	-19.8941		2.45471e-05	-8.56472	-14.3075	-16.0434
2.51189e-05	-190.617	-191.532	-191.715		2.51189e-05	-131.334	-140.505	-142.517		2.51189e-05	-1.03044	-15.1138	-18.984		2.51189e-05	-8.64057	-14.0184	-15.6508
2.5704e-05	-190.488	-191.405	-191.589		2.5704e-05	-130.072	-139.215	-141.221		2.5704e-05	-1.19898	-14.5002	-18.1194		2.5704e-05	-8.71643	-13.7271	-15.2538
2.63027e-05	-190.355	-191.275	-191.46		2.63027e-05	-128.791	-137.908	-139.908		2.63027e-05	-1.37697	-13.8187	-17.1875		2.63027e-05	-8.78808	-13.4561	-14.8848
2.69153e-05	-190.218	-191.14	-191.325		2.69153e-05	-127.477	-136.574	-138.571		2.69153e-05	-1.54985	-13.1631	-16.2946		2.69153e-05	-8.85513	-13.2073	-14.5461
2.75423e-05	-190.074	-190.998	-191.183		2.75423e-05	-126.136	-135.219	-137.214		2.75423e-05	-1.71705	-12.5361	-15.4446		2.75423e-05	-8.91719	-12.9825	-14.2404
2.81838e-05	-189.927	-190.852	-191.037		2.81838e-05	-124.771	-133.843	-135.837		2.81838e-05	-1.87799	-11.9404	-14.6413		2.81838e-05	-8.97383	-12.7837	-13.9703
2.88403e-05	-189.776	-190.703	-190.888		2.88403e-05	-123.382	-132.448	-134.442		2.88403e-05	-2.03204	-11.3788	-13.8891		2.88403e-05	-9.02527	-12.6097	-13.7339
2.95121e-05	-189.622	-190.55	-190.736		2.95121e-05	-121.967	-131.033	-133.029		2.95121e-05	-2.17854	-10.8545	-13.1924		2.95121e-05	-9.08136	-12.41	-13.4605
3.01995e-05	-189.465	-190.394	-190.58		3.01995e-05	-120.528	-129.598	-131.597		3.01995e-05	-2.31678	-10.3706	-12.556		3.01995e-05	-9.13422	-12.2245	-13.2058
3.0903e-05	-189.303	-190.234	-190.42		3.0903e-05	-119.063	-128.144	-130.147		3.0903e-05	-2.44603	-9.93064	-11.9848		3.0903e-05	-9.18356	-12.0545	-12.9717
3.16228e-05	-189.138	-190.07	-190.257		3.16228e-05	-117.573	-126.671	-128.68		3.16228e-05	-2.5655	-9.5382	-11.4842		3.16228e-05	-9.22907	-11.9013	-12.7597
3.23594e-05	-188.969	-189.903	-190.09		3.23594e-05	-116.057	-125.179	-127.195		3.23594e-05	-2.67436	-9.1971	-11.0597		3.23594e-05	-9.27043	-11.7662	-12.5718
3.31131e-05	-188.796	-189.731	-189.919		3.31131e-05	-114.515	-123.669	-125.693		3.31131e-05	-2.78566	-8.83126	-10.5872		3.31131e-05	-9.30988	-11.6382	-12.3933
3.38844e-05	-188.619	-189.556	-189.744		3.38844e-05	-112.948	-122.14	-124.175		3.38844e-05	-2.89912	-8.44127	-10.0668		3.38844e-05	-9.35287	-11.4913	-12.1893
3.46737e-05	-188.438	-189.376	-189.565		3.46737e-05	-111.354	-120.593	-122.641		3.46737e-05	-3.00504	-8.08175	-9.58668		3.46737e-05	-9.39416	-11.3501	-11.9929
3.54813e-05	-188.253	-189.193	-189.382		3.54813e-05	-109.735	-119.029	-121.091		3.54813e-05	-3.10276	-7.75528	-9.15008		3.54813e-05	-9.43361	-11.2151	-11.8047
3.63078e-05	-188.063	-189.005	-189.194		3.63078e-05	-108.078	-117.412	-119.486		3.63078e-05	-3.1916	-7.46459	-8.76064		3.63078e-05	-9.47103	-11.087	-11.6255
3.71535e-05	-187.869	-188.813	-189.003		3.71535e-05	-106.392	-115.766	-117.853		3.71535e-05	-3.27081	-7.21254	-8.42216		3.71535e-05	-9.50624	-10.9664	-11.4562
3.80189e-05	-187.671	-188.616	-188.806		3.80189e-05	-104.676	-114.096	-116.196		3.80189e-05	-3.33963	-7.00219	-8.13867		3.80189e-05	-9.53903	-10.854	-11.2977
3.89045e-05	-187.468	-188.414	-188.605		3.89045e-05	-102.932	-112.401	-114.517		3.89045e-05	-3.39724	-6.83674	-7.9144		3.89045e-05	-9.56921	-10.7504	-11.1509
3.98107e-05	-187.26	-188.208	-188.4		3.98107e-05	-101.158	-110.682	-112.815		3.98107e-05	-3.46491	-6.62543	-7.62851		3.98107e-05	-9.59656	-10.6565	-11.0168
4.0738e-05	-187.047	-187.998	-188.19		4.0738e-05	-99.355	-108.939	-111.09		4.0738e-05	-3.532	-6.4132	-7.34079		4.0738e-05	-9.62083	-10.573	-10.8964
4.16869e-05	-186.829	-187.782	-187.974		4.16869e-05	-97.5225	-107.172	-109.343		4.16869e-05	-3.59347	-6.22113	-7.07924		4.16869e-05	-9.63355	-10.5301	-10.8344
4.2658e-05	-186.607	-187.561	-187.754		4.2658e-05	-95.6603	-105.382	-107.574		4.2658e-05	-3.64887	-6.05086	-6.84604		4.2658e-05	-9.64118	-10.5053	-10.7989
4.36516e-05	-186.379	-187.335	-187.529		4.36516e-05	-93.7685	-103.568	-105.784		4.36516e-05	-3.6977	-5.90415	-6.64345		4.36516e-05	-9.64899	-10.4799	-10.7625
4.46684e-05	-186.143	-187.101	-187.295		4.46684e-05	-91.8469	-101.732	-103.973		4.46684e-05	-3.73942	-5.78284	-6.4739		4.46684e-05	-9.65698	-10.454	-10.7253
4.57088e-05	-185.894	-186.853	-187.047		4.57088e-05	-89.8649	-99.8462	-102.109		4.57088e-05	-3.77661	-5.67751	-6.32504		4.57088e-05	-9.66515	-10.4274	-10.6873
4.67735e-05	-185.639	-186.598	-186.793		4.67735e-05	-87.8434	-97.9302	-100.216		4.67735e-05	-3.81981	-5.54945	-6.14623		4.67735e-05	-9.67352	-10.4002	-10.6483
4.7863e-05	-185.378	-186.338	-186.533		4.7863e-05	-85.784	-95.9855	-98.294		4.7863e-05	-3.8594	-5.43382	-5.98348		4.7863e-05	-9.68208	-10.3724	-10.6085
4.89779e-05	-185.11	-186.072	-186.267		4.89779e-05	-83.6861	-94.012	-96.3446		4.89779e-05	-3.89506	-5.33165	-5.8381		4.89779e-05	-9.69084	-10.3439	-10.5677
5.01187e-05	-184.837	-185.8	-185.995		5.01187e-05	-81.5494	-92.0099	-94.3675		5.01187e-05	-3.92649	-5.244	-5.71152		5.01187e-05	-9.6998	-10.3148	-10.5259
5.12861e-05	-184.557	-185.521	-185.717		5.12861e-05	-79.3734	-89.9794	-92.3628		5.12861e-05	-3.95334	-5.172	-5.6052		5.12861e-05	-9.70898	-10.285	-10.4832
5.24807e-05	-184.271	-185.236	-185.432		5.24807e-05	-77.1577	-87.9207	-90.3308		5.24807e-05	-3.98051	-5.09767	-5.49613		5.24807e-05	-9.71836	-10.2545	-10.4395
5.37032e-05	-183.978	-184.944	-185.14		5.37032e-05	-74.9019	-85.8339	-88.2718		5.37032e-05	-4.01066	-5.01113	-5.37173		5.37032e-05	-9.72797	-10.2233	-10.3948
5.49541e-05	-183.679	-184.645	-184.842		5.49541e-05	-72.6015	-83.698	-86.1739		5.49541e-05	-4.03931	-4.9287	-5.25288		5.49541e-05	-9.7378	-10.1913	-10.349
5.62341e-05	-183.372	-184.34	-184.537		5.62341e-05	-70.2583	-81.5243	-84.0437		5.62341e-05	-4.06632	-4.85074	-5.14013		5.62341e-05	-9.74786	-10.1586	-10.3022
5.7544e-05	-183.058	-184.027	-184.224		5.7544e-05	-67.8725	-79.3162	-81.8834		5.7544e-05	-4.09153	-4.77767	-5.03403		5.7544e-05	-9.75772	-10.1267	-10.2564
5.88844e-05	-182.737	-183.707	-183.905		5.88844e-05	-65.4436	-77.0735	-79.6932		5.88844e-05	-4.11479	-4.70991	-4.93517		5.88844e-05	-9.76207	-10.114	-10.2376
6.0256e-05	-182.409	-183.379	-183.578		6.0256e-05	-62.9712	-74.7963	-77.4733		6.0256e-05	-4.13595	-4.64792	-4.84418		6.0256e-05	-9.76653	-10.1011	-10.2184
6.16595e-05	-182.072	-183.044	-183.243		6.16595e-05	-60.4549	-72.4847	-75.2242		6.16595e-05	-4.15482	-4.59219	-4.76172		6.16595e-05	-9.77109	-10.0878	-10.1988
6.30957e-05	-181.728	-182.701	-182.9		6.30957e-05	-57.8939	-70.1371	-72.944		6.30957e-05	-4.17121	-4.54321	-4.68849		6.30957e-05	-9.77575	-10.0743	-10.1787
6.45654e-05	-181.376	-182.35	-182.55		6.45654e-05	-55.2706	-67.6957	-70.5566		6.45654e-05	-4.18494	-4.50153	-4.62523		6.45654e-05	-9.78052	-10.0604	-10.1581
6.60693e-05	-181.016	-181.991	-182.191		6.60693e-05	-52.5969	-65.2013	-68.1164		6.60693e-05	-4.18894	-4.49096	-4.60902		6.60693e-05	-9.78541	-10.0462	-10.1371
6.76083e-05	-180.647	-181.624	-181.824		6.76083e-05	-49.8719	-62.6529	-65.6222		6.76083e-05	-4.19226	-4.48264	-4.59626		6.76083e-05	-9.79041	-10.0317	-10.1156
6.91831e-05	-180.27	-181.248	-181.449		6.91831e-05	-47.0951	-60.0495	-63.073		6.91831e-05	-4.19566	-4.47412	-4.5832		6.91831e-05	-9.79552	-10.0168	-10.0936
7.07946e-05	-179.884	-180.863	-181.064		7.07946e-05	-44.2657	-57.39	-60.4676		7.07946e-05	-4.19913	-4.46541	-4.56984		7.07946e-05	-9.80076	-10.0016	-10.071
7.24436e-05	-179.489	-180.469	-180.671		7.24436e-05	-41.3832	-54.6733	-57.8048		7.24436e-05	-4.20269	-4.45649	-4.55617		7.24436e-05	-9.80611	-9.98605	-10.048
7.4131e-05	-179.085	-180.066	-180.269		7.4131e-05	-38.4468	-51.8983	-55.0834		7.4131e-05	-4.20634	-4.44737	-4.54219		7.4131e-05	-9.81088	-9.97218	-10.0274
7.58578e-05	-178.671	-179.654	-179.857		7.58578e-05	-35.4561	-49.0638	-52.3024		7.58578e-05	-4.21006	-4.43803	-4.52787		7.58578e-05	-9.81246	-9.96753	-10.0206
7.76247e-05	-178.248	-179.232	-179.435		7.76247e-05	-32.4102	-46.1688	-49.4603		7.76247e-05	-4.21388	-4.42848	-4.51322		7.76247e-05	-9.81408	-9.96277	-10.0137
7.94328e-05	-177.814	-178.8	-179.004		7.94328e-05	-29.3088	-43.2121	-46.5561		7.94328e-05	-4.21778	-4.41871	-4.49823		7.94328e-05	-9.81574	-9.95789	-10.0066
8.12831e-05	-177.36	-178.347	-178.551		8.12831e-05	-26.1511	-40.1925	-43.5884		8.12831e-05	-4.22177	-4.4087	-4.4829		8.12831e-05	-9.81744	-9.9529	-9.99927
8.31764e-05	-176.892	-177.88	-178.085		8.31764e-05	-22.9222	-37.3166	-40.7561		8.31764e-05	-4.22586	-4.39847	-4.4672		8.31764e-05	-9.81917	-9.9478	-9.99182
8.51138e-05	-176.413	-177.402	-177.607		8.51138e-05	-19.632	-34.4314	-37.9118		8.51138e-05	-4.23004	-4.38799	-4.45114		8.51138e-05	-9.82095	-9.94258	-9.9842
8.70964e-05	-175.923	-176.913	-177.118		8.70964e-05	-16.2805	-31.5302	-35.0487		8.70964e-05	-4.23432	-4.37727	-4.4347		8.70964e-05	-9.82276	-9.93723	-9.97639
8.91251e-05	-175.421	-176.412	-176.618		8.91251e-05	-12.8669	-28.6151	-32.1686		8.91251e-05	-4.2387	-4.3663	-4.41789		8.91251e-05	-9.82462	-9.93176	-9.96841
9.12011e-05	-174.908	-175.9	-176.106		9.12011e-05	-9.39061	-25.6882	-29.2736		9.12011e-05	-4.24193	-4.3582	-4.40534		9.12011e-05	-9.82653	-9.92617	-9.96024
9.33254e-05	-174.383	-175.375	-175.582		9.33254e-05	-5.85091	-22.7519	-26.3657		9.33254e-05	-4.24359	-4.35405	-4.39871		9.33254e-05	-9.82847	-9.92044	-9.95188
9.54993e-05	-173.846	-174.839	-175.046		9.54993e-05	-2.24716	-19.8087	-23.4472		9.54993e-05	-4.24528	-4.34981	-4.39193		9.54993e-05	-9.83047	-9.91458	-9.94333
9.77237e-05	-173.296	-174.29	-174.497		9.77237e-05	1.42126	-16.8615	-20.5205		9.77237e-05	-4.24702	-4.34546	-4.38498		9.77237e-05	-9.8325	-9.90859	-9.93457
0.0001	-172.733	-173.728	-173.936		0.0001	5.15521	-13.9295	-17.5993		0.0001	-4.24879	-4.34102	-4.37788		0.0001	-9.83459	-9.90245	-9.92562
0.000102329	-172.157	-173.153	-173.362		0.000102329	7.54171	-11.4089	-15.0476		0.000102329	-4.25061	-4.33647	-4.37061		0.000102329	-9.83672	-9.89617	-9.91645
0.000104713	-171.568	-172.565	-172.774		0.000104713	7.54455	-9.36861	-12.8225		0.000104713	-4.25247	-4.33182	-4.36317		0.000104713	-9.83891	-9.88975	-9.90707
0.000107152	-170.965	-171.963	-172.172		0.000107152	6.97766	-7.85517	-11.0612		0.000107152	-4.25437	-4.32706	-4.35556		0.000107152	-9.84069	-9.88447	-9.89937
0.000109648	-170.348	-171.347	-171.557		0.000109648	6.48737	-6.56822	-9.54139		0.000109648	-4.25631	-4.32219	-4.34777		0.000109648	-9.84102	-9.88334	-9.89774
0.000112202	-169.716	-170.717	-170.927		0.000112202	6.12598	-5.64228	-8.42956		0.000112202	-4.2583	-4.3172	-4.3398		0.000112202	-9.84137	-9.88218	-9.89608
0.000114815	-169.07	-170.072	-170.283		0.000114815	5.792	-4.79459	-7.40501		0.000114815	-4.26034	-4.3121	-4.33164		0.000114815	-9.84171	-9.881	-9.89438
0.00011749	-168.397	-169.4	-169.611		0.00011749	5.45025	-3.92715	-6.3566		0.00011749	-4.26158	-4.30894	-4.32664		0.00011749	-9.84207	-9.87979	-9.89264
0.000120226	-167.707	-168.709	-168.92		0.000120226	5.17959	-3.23888	-5.49725		0.000120226	-4.26226	-4.30715	-4.32389		0.000120226	-9.84243	-9.87856	-9.89086
0.000123027	-167	-168.002	-168.213		0.000123027	4.9357	-2.61799	-4.70719		0.000123027	-4.26295	-4.30532	-4.32108		0.000123027	-9.84281	-9.87729	-9.88903
0.000125893	-166.276	-167.278	-167.489		0.000125893	4.68613	-1.98264	-3.89873		0.000125893	-4.26366	-4.30345	-4.31821		0.000125893	-9.84319	-9.876	-9.88717
0.000128825	-165.536	-166.538	-166.749		0.000128825	4.52575	-1.5739	-3.35775		0.000128825	-4.26438	-4.30154	-4.31526		0.000128825	-9.84358	-9.87467	-9.88526
0.000131826	-164.779	-165.78	-165.992		0.000131826	4.38247	-1.20859	-2.86697		0.000131826	-4.26512	-4.29958	-4.31225		0.000131826	-9.84398	-9.87332	-9.88331
0.000134896	-164.003	-165.005	-165.217		0.000134896	4.23585	-0.83476	-2.36475		0.000134896	-4.26588	-4.29758	-4.30917		0.000134896	-9.84439	-9.87193	-9.88131
0.000138038	-163.21	-164.211	-164.423		0.000138038	4.08581	-0.45223	-1.85084		0.000138038	-4.26665	-4.29553	-4.30601		0.000138038	-9.84481	-9.87051	-9.87926
0.000141254	-162.399	-163.399	-163.612		0.000141254	3.93228	-0.06079	-1.32496		0.000141254	-4.26745	-4.29343	-4.30278		0.000141254	-9.84523	-9.86906	-9.87717
0.000144544	-161.568	-162.568	-162.781		0.000144544	3.81425	0.24033	-0.91294		0.000144544	-4.26826	-4.29129	-4.29948		0.000144544	-9.84567	-9.86757	-9.87503
0.000147911	-160.718	-161.718	-161.931		0.000147911	3.72341	0.47228	-0.58795		0.000147911	-4.26909	-4.28909	-4.2961		0.000147911	-9.84612	-9.86605	-9.87284
0.000151356	-159.848	-160.848	-161.062		0.000151356	3.63045	0.70963	-0.25539		0.000151356	-4.26994	-4.28684	-4.29264		0.000151356	-9.84658	-9.86449	-9.87059
0.000154882	-158.959	-159.958	-160.172		0.000154882	3.53533	0.95252	0.08491		0.000154882	-4.27081	-4.28454	-4.2891		0.000154882	-9.84705	-9.8629	-9.8683
0.000158489	-158.048	-159.047	-159.261		0.000158489	3.43799	1.20106	0.43315		0.000158489	-4.2717	-4.28219	-4.28548		0.000158489	-9.84753	-9.86127	-9.86595
0.000162181	-157.116	-158.115	-158.329		0.000162181	3.39027	1.32253	0.6081		0.000162181	-4.27261	-4.27978	-4.28177		0.000162181	-9.84802	-9.8596	-9.86355
0.000165959	-156.162	-157.161	-157.375		0.000165959	3.34836	1.42913	0.76295		0.000165959	-4.27354	-4.27732	-4.27798		0.000165959	-9.84852	-9.85789	-9.86109
0.000169824	-155.186	-156.185	-156.4		0.000169824	3.30547	1.5382	0.9214		0.000169824	-4.27387	-4.27631	-4.27647		0.000169824	-9.84904	-9.85615	-9.85857
0.00017378	-154.188	-155.186	-155.401		0.00017378	3.26158	1.64982	1.08355		0.00017378	-4.27394	-4.27595	-4.27597		0.00017378	-9.84935	-9.85498	-9.85691
0.000177828	-153.166	-154.164	-154.379		0.000177828	3.21667	1.76403	1.24947		0.000177828	-4.27401	-4.27559	-4.27547		0.000177828	-9.84937	-9.85463	-9.85643
0.00018197	-152.121	-153.118	-153.334		0.00018197	3.17072	1.88091	1.41926		0.00018197	-4.27408	-4.27521	-4.27495		0.00018197	-9.84939	-9.85427	-9.85594
0.000186209	-151.051	-152.048	-152.264		0.000186209	3.12369	2.0005	1.593		0.000186209	-4.27415	-4.27483	-4.27442		0.000186209	-9.84941	-9.85391	-9.85544
0.000190546	-150.068	-151.064	-151.28		0.000190546	3.07557	2.12289	1.77079		0.000190546	-4.27422	-4.27444	-4.27388		0.000190546	-9.84944	-9.85353	-9.85493
0.000194984	-149.064	-150.058	-150.273		0.000194984	3.04941	2.18934	1.86954		0.000194984	-4.2743	-4.27404	-4.27333		0.000194984	-9.84946	-9.85315	-9.8544
0.000199526	-148.036	-149.028	-149.243		0.000199526	3.02843	2.2426	1.94972		0.000199526	-4.27438	-4.27363	-4.27276		0.000199526	-9.84949	-9.85275	-9.85387
0.000204174	-146.984	-147.974	-148.19		0.000204174	3.00696	2.2971	2.03178		0.000204174	-4.27445	-4.27321	-4.27218		0.000204174	-9.84951	-9.85235	-9.85332
0.00020893	-145.907	-146.896	-147.111		0.00020893	2.985	2.35287	2.11575		0.00020893	-4.27454	-4.27279	-4.27159		0.00020893	-9.84954	-9.85194	-9.85276
0.000213796	-144.805	-145.793	-146.007		0.000213796	2.96252	2.40994	2.20167		0.000213796	-4.27462	-4.27235	-4.27098		0.000213796	-9.84957	-9.85152	-9.85218
0.000218776	-143.678	-144.663	-144.878		0.000218776	2.93951	2.46834	2.2896		0.000218776	-4.2747	-4.2719	-4.27036		0.000218776	-9.84959	-9.85109	-9.8516
0.000223872	-142.525	-143.508	-143.723		0.000223872	2.91597	2.5281	2.37957		0.000223872	-4.27479	-4.27144	-4.26972		0.000223872	-9.84962	-9.85065	-9.851
0.000229087	-141.344	-142.326	-142.54		0.000229087	2.90931	2.54508	2.40542		0.000229087	-4.27488	-4.27097	-4.26907		0.000229087	-9.84965	-9.85019	-9.85038
0.000234423	-140.136	-141.116	-141.33		0.000234423	2.90268	2.56199	2.43118		0.000234423	-4.27497	-4.27049	-4.2684		0.000234423	-9.84968	-9.84973	-9.84975
0.000239883	-138.9	-139.877	-140.092		0.000239883	2.89589	2.5793	2.45754		0.000239883	-4.27506	-4.27	-4.26772		0.000239883	-9.84971	-9.84926	-9.84911
0.000245471	-137.635	-138.611	-138.825		0.000245471	2.88894	2.59702	2.48451		0.000245471	-4.27515	-4.26949	-4.26702		0.000245471	-9.84974	-9.84878	-9.84845
0.000251189	-136.341	-137.314	-137.528		0.000251189	2.88183	2.61514	2.51211		0.000251189	-4.27525	-4.26898	-4.26631		0.000251189	-9.84977	-9.84828	-9.84777
0.00025704	-135.017	-135.987	-136.201		0.00025704	2.87455	2.63369	2.54036		0.00025704	-4.27535	-4.26845	-4.26558		0.00025704	-9.8498	-9.84777	-9.84708
0.000263027	-133.783	-134.754	-134.968		0.000263027	2.86711	2.65267	2.56926		0.000263027	-4.27545	-4.26791	-4.26483		0.000263027	-9.84983	-9.84726	-9.84637
0.000269153	-132.523	-133.494	-133.708		0.000269153	2.85949	2.67209	2.59884		0.000269153	-4.27555	-4.26736	-4.26407		0.000269153	-9.84987	-9.84673	-9.84565
0.000275423	-131.234	-132.204	-132.419		0.000275423	2.8517	2.69196	2.62911		0.000275423	-4.27544	-4.26734	-4.2641		0.000275423	-9.8499	-9.84618	-9.84491
0.000281838	-129.914	-130.884	-131.099		0.000281838	2.84372	2.7123	2.66008		0.000281838	-4.2753	-4.26736	-4.26418		0.000281838	-9.84994	-9.84563	-9.84415
0.000288403	-128.564	-129.534	-129.749		0.000288403	2.83556	2.73311	2.69177		0.000288403	-4.27516	-4.26738	-4.26427		0.000288403	-9.84997	-9.84506	-9.84338
0.000295121	-127.182	-128.152	-128.367		0.000295121	2.83376	2.73785	2.69905		0.000295121	-4.27502	-4.2674	-4.26436		0.000295121	-9.85001	-9.84448	-9.84259
0.000301995	-125.768	-126.737	-126.954		0.000301995	2.83251	2.74124	2.70429		0.000301995	-4.27488	-4.26742	-4.26445		0.000301995	-9.85005	-9.84388	-9.84177
0.00030903	-124.321	-125.29	-125.507		0.00030903	2.83122	2.74472	2.70965		0.00030903	-4.27473	-4.26745	-4.26455		0.00030903	-9.84993	-9.84374	-9.84162
0.000316228	-122.84	-123.81	-124.026		0.000316228	2.82991	2.74827	2.71513		0.000316228	-4.27458	-4.26747	-4.26465		0.000316228	-9.84977	-9.84367	-9.84158
0.000323594	-121.375	-122.346	-122.564		0.000323594	2.82856	2.75191	2.72075		0.000323594	-4.27442	-4.26749	-4.26474		0.000323594	-9.84961	-9.84361	-9.84155
0.000331131	-119.912	-120.887	-121.106		0.000331131	2.82718	2.75563	2.72649		0.000331131	-4.27427	-4.26751	-4.26485		0.000331131	-9.84945	-9.84354	-9.84151
0.000338844	-118.414	-119.393	-119.614		0.000338844	2.82577	2.75944	2.73237		0.000338844	-4.2741	-4.26754	-4.26495		0.000338844	-9.84928	-9.84347	-9.84148
0.000346737	-116.882	-117.865	-118.087		0.000346737	2.82433	2.76333	2.73838		0.000346737	-4.27394	-4.26756	-4.26506		0.000346737	-9.84911	-9.8434	-9.84144
0.000354813	-115.314	-116.301	-116.525		0.000354813	2.82285	2.76732	2.74454		0.000354813	-4.27377	-4.26759	-4.26516		0.000354813	-9.84894	-9.84333	-9.8414
0.000363078	-113.71	-114.701	-114.926		0.000363078	2.82134	2.7714	2.75083		0.000363078	-4.27359	-4.26761	-4.26528		0.000363078	-9.84876	-9.84325	-9.84136
0.000371535	-112.068	-113.064	-113.29		0.000371535	2.8198	2.77558	2.75728		0.000371535	-4.27342	-4.26764	-4.26539		0.000371535	-9.84858	-9.84318	-9.84132
0.000380189	-110.388	-111.388	-111.616		0.000380189	2.81822	2.77985	2.76387		0.000380189	-4.27323	-4.26767	-4.26551		0.000380189	-9.8484	-9.8431	-9.84128
0.000389045	-108.755	-109.759	-109.988		0.000389045	2.8166	2.78422	2.77062		0.000389045	-4.27305	-4.26769	-4.26563		0.000389045	-9.8482	-9.84302	-9.84123
0.000398107	-107.098	-108.107	-108.338		0.000398107	2.81494	2.7887	2.77753		0.000398107	-4.27286	-4.26772	-4.26575		0.000398107	-9.84801	-9.84294	-9.84119
0.00040738	-105.402	-106.416	-106.648		0.00040738	2.81325	2.79328	2.7846		0.00040738	-4.27266	-4.26775	-4.26587		0.00040738	-9.84781	-9.84286	-9.84115
0.000416869	-103.667	-104.686	-104.92		0.000416869	2.81151	2.79796	2.79183		0.000416869	-4.27246	-4.26778	-4.266		0.000416869	-9.84761	-9.84277	-9.8411
0.00042658	-101.892	-102.916	-103.151		0.00042658	2.8111	2.79932	2.79391		0.00042658	-4.27226	-4.26781	-4.26613		0.00042658	-9.8474	-9.84268	-9.84105
0.000436516	-100.075	-101.105	-101.34		0.000436516	2.81107	2.79976	2.79456		0.000436516	-4.27205	-4.26784	-4.26626		0.000436516	-9.84718	-9.84259	-9.84101
0.000446684	-98.2249	-99.2599	-99.4973		0.000446684	2.81103	2.8002	2.79522		0.000446684	-4.27184	-4.26787	-4.2664		0.000446684	-9.84696	-9.8425	-9.84096
0.000457088	-96.3575	-97.4003	-97.6397		0.000457088	2.81099	2.80065	2.7959		0.000457088	-4.27162	-4.26791	-4.26654		0.000457088	-9.84674	-9.84241	-9.84091
0.000467735	-94.4561	-95.5075	-95.7492		0.000467735	2.81095	2.80112	2.79659		0.000467735	-4.27139	-4.26794	-4.26668		0.000467735	-9.84651	-9.84231	-9.84085
0.00047863	-92.5204	-93.5813	-93.8256		0.00047863	2.81091	2.80159	2.7973		0.00047863	-4.27118	-4.26794	-4.26677		0.00047863	-9.84628	-9.84222	-9.8408
0.000489779	-90.5501	-91.6215	-91.8685		0.000489779	2.81087	2.80208	2.79802		0.000489779	-4.27098	-4.26788	-4.26676		0.000489779	-9.84604	-9.84212	-9.84075
0.000501187	-88.5449	-89.6277	-89.8778		0.000501187	2.81083	2.80258	2.79877		0.000501187	-4.27078	-4.26782	-4.26675		0.000501187	-9.84579	-9.84201	-9.84069
0.000512861	-86.5044	-87.5997	-87.8532		0.000512861	2.81079	2.80309	2.79952		0.000512861	-4.27058	-4.26776	-4.26674		0.000512861	-9.84554	-9.84191	-9.84064
0.000524807	-84.4285	-85.5373	-85.7945		0.000524807	2.81074	2.80361	2.8003		0.000524807	-4.27036	-4.2677	-4.26673		0.000524807	-9.84528	-9.8418	-9.84058
0.000537032	-82.3167	-83.4403	-83.7016		0.000537032	2.8107	2.80414	2.8011		0.000537032	-4.27015	-4.26763	-4.26673		0.000537032	-9.84502	-9.84169	-9.84052
0.000549541	-80.169	-81.3085	-81.5742		0.000549541	2.81065	2.80469	2.80191		0.000549541	-4.26993	-4.26757	-4.26672		0.000549541	-9.84475	-9.84158	-9.84046
0.000562341	-77.985	-79.1418	-79.4123		0.000562341	2.81061	2.80525	2.80274		0.000562341	-4.2697	-4.2675	-4.26671		0.000562341	-9.84448	-9.84147	-9.8404
0.00057544	-75.7685	-76.9393	-77.2138		0.00057544	2.81056	2.80582	2.8036		0.00057544	-4.26947	-4.26743	-4.26669		0.00057544	-9.8442	-9.84133	-9.84031
0.000588844	-73.5197	-74.7007	-74.9788		0.000588844	2.81051	2.8064	2.80447		0.000588844	-4.26924	-4.26736	-4.26668		0.000588844	-9.84392	-9.84119	-9.84022
0.00060256	-71.2358	-72.4267	-72.7081		0.00060256	2.81046	2.807	2.80536		0.00060256	-4.269	-4.26729	-4.26667		0.00060256	-9.84364	-9.84105	-9.84013
0.000616595	-68.9169	-70.117	-70.4019		0.000616595	2.81041	2.80762	2.80628		0.000616595	-4.26875	-4.26721	-4.26666		0.000616595	-9.84334	-9.8409	-9.84003
0.000630957	-66.563	-67.7718	-68.0601		0.000630957	2.81036	2.80824	2.80721		0.000630957	-4.2685	-4.26714	-4.26665		0.000630957	-9.84304	-9.84075	-9.83993
0.000645654	-64.1741	-65.391	-65.6828		0.000645654	2.8103	2.80888	2.80817		0.000645654	-4.26824	-4.26706	-4.26664		0.000645654	-9.84273	-9.8406	-9.83983
0.000660693	-61.7504	-62.9748	-63.27		0.000660693	2.81025	2.80954	2.80914		0.000660693	-4.26797	-4.26698	-4.26663		0.000660693	-9.84242	-9.84044	-9.83972
0.000676083	-59.2921	-60.5231	-60.8217		0.000676083	2.81019	2.81021	2.81015		0.000676083	-4.2677	-4.2669	-4.26661		0.000676083	-9.8421	-9.84028	-9.83961
0.000691831	-56.7994	-58.0363	-58.3383		0.000691831	2.8103	2.8105	2.81052		0.000691831	-4.26743	-4.26682	-4.2666		0.000691831	-9.84177	-9.84011	-9.8395
0.000707946	-54.2458	-55.4902	-55.7955		0.000707946	2.81044	2.81069	2.81075		0.000707946	-4.26714	-4.26673	-4.26659		0.000707946	-9.84143	-9.83995	-9.83939
0.000724436	-51.6505	-52.9022	-53.2107		0.000724436	2.81059	2.8109	2.81098		0.000724436	-4.26685	-4.26665	-4.26658		0.000724436	-9.84109	-9.83977	-9.83928
0.00074131	-49.0141	-50.2727	-50.5845		0.00074131	2.81074	2.8111	2.81122		0.00074131	-4.26656	-4.26656	-4.26656		0.00074131	-9.84074	-9.8396	-9.83916
0.000758578	-46.3365	-47.6018	-47.9168		0.000758578	2.81089	2.81132	2.81147		0.000758578	-4.26625	-4.26647	-4.26655		0.000758578	-9.84037	-9.83942	-9.83904
0.000776247	-43.6178	-44.8894	-45.2074		0.000776247	2.81105	2.81153	2.81172		0.000776247	-4.26594	-4.26637	-4.26654		0.000776247	-9.84	-9.83923	-9.83892
0.000794328	-40.858	-42.1355	-42.4566		0.000794328	2.81121	2.81176	2.81197		0.000794328	-4.26563	-4.26625	-4.26647		0.000794328	-9.83963	-9.83904	-9.83879
0.000812831	-38.0572	-39.3402	-39.6642		0.000812831	2.81138	2.81198	2.81224		0.000812831	-4.26537	-4.266	-4.26623		0.000812831	-9.83924	-9.83885	-9.83866
0.000831764	-35.2155	-36.5036	-36.8304		0.000831764	2.81155	2.81222	2.8125		0.000831764	-4.2651	-4.26574	-4.26597		0.000831764	-9.83884	-9.83865	-9.83853
0.000851138	-32.3331	-33.6258	-33.9553		0.000851138	2.81172	2.81245	2.81278		0.000851138	-4.26483	-4.26548	-4.26571		0.000851138	-9.83844	-9.83845	-9.8384
0.000870964	-29.4104	-30.707	-31.0392		0.000870964	2.8119	2.8127	2.81306		0.000870964	-4.26455	-4.26521	-4.26544		0.000870964	-9.83803	-9.83824	-9.83826
0.000891251	-26.4475	-27.7476	-28.0822		0.000891251	2.81208	2.81295	2.81335		0.000891251	-4.26426	-4.26493	-4.26517		0.000891251	-9.83762	-9.83796	-9.83802
0.000912011	-23.4448	-24.7478	-25.0848		0.000912011	2.81226	2.8132	2.81364		0.000912011	-4.26396	-4.26465	-4.26489		0.000912011	-9.83724	-9.8376	-9.83767
0.000933254	-20.403	-21.7081	-22.0473		0.000933254	2.81245	2.81346	2.81394		0.000933254	-4.26366	-4.26436	-4.2646		0.000933254	-9.83685	-9.83723	-9.83731
0.000954993	-17.3817	-18.7685	-19.1279		0.000954993	2.81265	2.81373	2.81425		0.000954993	-4.26335	-4.26407	-4.26431		0.000954993	-9.83645	-9.83686	-9.83694
0.000977237	-14.3706	-15.904	-16.2981		0.000977237	2.81285	2.814	2.81457		0.000977237	-4.26304	-4.26377	-4.26401		0.000977237	-9.83604	-9.83647	-9.83657
0.001	-11.3413	-13.0461	-13.4805		0.001	2.81306	2.81426	2.81485		0.001	-4.26271	-4.26346	-4.2637		0.001	-9.83561	-9.83608	-9.83619
0.00102	-8.98794	-10.5038	-10.918		0.00102	2.81332	2.81443	2.81498		0.00102	-4.26238	-4.26314	-4.26339		0.00102	-9.83518	-9.83568	-9.83579
0.00105	-8.77148	-9.24252	-9.40698		0.00105	2.81358	2.8146	2.81511		0.00105	-4.26204	-4.26282	-4.26307		0.00105	-9.83474	-9.83526	-9.83539
0.00107	-8.82541	-9.02203	-9.09196		0.00107	2.81385	2.81477	2.81525		0.00107	-4.2617	-4.26249	-4.26274		0.00107	-9.83429	-9.83484	-9.83498
0.0011	-8.85529	-8.92541	-8.9506		0.0011	2.81412	2.81495	2.81538		0.0011	-4.26134	-4.26215	-4.2624		0.0011	-9.83383	-9.83441	-9.83456
0.00112	-8.86703	-8.89094	-8.89926		0.00112	2.8144	2.81513	2.81553		0.00112	-4.26099	-4.26179	-4.26203		0.00112	-9.83336	-9.83397	-9.83413
0.00115	-8.86866	-8.8847	-8.89026		0.00115	2.81469	2.81532	2.81567		0.00115	-4.26063	-4.2614	-4.26163		0.00115	-9.83287	-9.83352	-9.83369
0.00117	-8.87034	-8.87831	-8.88104		0.00117	2.81498	2.81551	2.81582		0.00117	-4.26026	-4.261	-4.26123		0.00117	-9.83238	-9.83306	-9.83324
0.0012	-8.87125	-8.87401	-8.87492		0.0012	2.81528	2.81571	2.81597		0.0012	-4.25989	-4.2606	-4.26081		0.0012	-9.83188	-9.83258	-9.83276
0.00123	-8.87111	-8.87255	-8.87299		0.00123	2.81559	2.81591	2.81613		0.00123	-4.2595	-4.26019	-4.26039		0.00123	-9.83137	-9.83205	-9.83223
0.00126	-8.87098	-8.87105	-8.87102		0.00126	2.81591	2.81612	2.81628		0.00126	-4.25911	-4.25976	-4.25995		0.00126	-9.83086	-9.83152	-9.83169
0.00129	-8.87083	-8.86952	-8.869		0.00129	2.81623	2.81633	2.81645		0.00129	-4.25871	-4.25933	-4.2595		0.00129	-9.83033	-9.83097	-9.83113
0.00132	-8.87069	-8.86795	-8.86694		0.00132	2.81656	2.81656	2.81663		0.00132	-4.25829	-4.25889	-4.25905		0.00132	-9.82979	-9.8304	-9.83056
0.00135	-8.87025	-8.86715	-8.86601		0.00135	2.81687	2.81683	2.81689		0.00135	-4.25787	-4.25843	-4.25858		0.00135	-9.82924	-9.82983	-9.82998
0.00138	-8.86965	-8.86675	-8.86568		0.00138	2.8172	2.81711	2.81715		0.00138	-4.25744	-4.25797	-4.2581		0.00138	-9.82868	-9.82924	-9.82938
0.00141	-8.86904	-8.86634	-8.86535		0.00141	2.81753	2.8174	2.81742		0.00141	-4.257	-4.25749	-4.25761		0.00141	-9.8281	-9.82864	-9.82877
0.00145	-8.86841	-8.86592	-8.86501		0.00145	2.81787	2.81769	2.81769		0.00145	-4.25655	-4.25702	-4.25713		0.00145	-9.82751	-9.82802	-9.82815
0.00148	-8.86776	-8.8655	-8.86466		0.00148	2.81821	2.818	2.81797		0.00148	-4.25608	-4.25654	-4.25665		0.00148	-9.8269	-9.82739	-9.82751
0.00151	-8.8671	-8.86506	-8.8643		0.00151	2.81857	2.8183	2.81826		0.00151	-4.2556	-4.25605	-4.25615		0.00151	-9.82628	-9.82675	-9.82686
0.00155	-8.86643	-8.86462	-8.86393		0.00155	2.81893	2.81862	2.81855		0.00155	-4.25511	-4.25554	-4.25565		0.00155	-9.82564	-9.8261	-9.8262
0.00158	-8.86574	-8.86416	-8.86356		0.00158	2.8193	2.81894	2.81885		0.00158	-4.25461	-4.25503	-4.25513		0.00158	-9.82499	-9.82543	-9.82554
0.00162	-8.86504	-8.86368	-8.86316		0.00162	2.81968	2.81927	2.81916		0.00162	-4.25409	-4.2545	-4.2546		0.00162	-9.82432	-9.82476	-9.82485
0.00166	-8.86432	-8.86318	-8.86273		0.00166	2.82006	2.81964	2.81952		0.00166	-4.25357	-4.25396	-4.25406		0.00166	-9.82364	-9.82406	-9.82416
0.0017	-8.86359	-8.86267	-8.8623		0.0017	2.82044	2.82002	2.81991		0.0017	-4.25303	-4.25341	-4.2535		0.0017	-9.82294	-9.82335	-9.82344
0.00174	-8.86284	-8.86214	-8.86185		0.00174	2.82083	2.82042	2.8203		0.00174	-4.25248	-4.25285	-4.25293		0.00174	-9.82223	-9.82262	-9.82271
0.00178	-8.86208	-8.86161	-8.86139		0.00178	2.82123	2.82082	2.8207		0.00178	-4.25191	-4.25228	-4.25237		0.00178	-9.82149	-9.82188	-9.82196
0.00182	-8.8613	-8.86106	-8.86093		0.00182	2.82164	2.82123	2.82111		0.00182	-4.25133	-4.2517	-4.25179		0.00182	-9.82074	-9.82112	-9.82119
0.00186	-8.8605	-8.8605	-8.86045		0.00186	2.82206	2.82165	2.82153		0.00186	-4.25073	-4.25111	-4.25119		0.00186	-9.81998	-9.82035	-9.82042
0.00191	-8.85968	-8.85992	-8.85996		0.00191	2.82249	2.82208	2.82197		0.00191	-4.25013	-4.2505	-4.25059		0.00191	-9.81919	-9.81956	-9.81963
0.00195	-8.85888	-8.85923	-8.85931		0.00195	2.82293	2.82252	2.82241		0.00195	-4.2495	-4.24988	-4.24997		0.00195	-9.81838	-9.81875	-9.81883
0.002	-8.85808	-8.85847	-8.85855		0.002	2.82338	2.82298	2.82286		0.002	-4.24887	-4.24925	-4.24933		0.002	-9.81756	-9.81793	-9.818
0.00204	-8.85726	-8.85768	-8.85778		0.00204	2.82384	2.82344	2.82333		0.00204	-4.24821	-4.24859	-4.24868		0.00204	-9.81671	-9.81708	-9.81716
0.00209	-8.85643	-8.85688	-8.85699		0.00209	2.82431	2.82392	2.82381		0.00209	-4.24755	-4.24793	-4.24802		0.00209	-9.81585	-9.81622	-9.8163
0.00214	-8.85557	-8.85606	-8.85618		0.00214	2.82479	2.8244	2.8243		0.00214	-4.24687	-4.24725	-4.24734		0.00214	-9.81497	-9.81534	-9.81541
0.00219	-8.85469	-8.85522	-8.85535		0.00219	2.82528	2.8249	2.8248		0.00219	-4.24617	-4.24655	-4.24664		0.00219	-9.81406	-9.81443	-9.81451
0.00224	-8.8538	-8.85436	-8.8545		0.00224	2.82578	2.82541	2.82532		0.00224	-4.24545	-4.24584	-4.24593		0.00224	-9.81314	-9.81351	-9.81359
0.00229	-8.8529	-8.85344	-8.85357		0.00229	2.8263	2.82593	2.82584		0.00229	-4.24472	-4.24511	-4.2452		0.00229	-9.81219	-9.81256	-9.81264
0.00234	-8.85198	-8.85249	-8.85262		0.00234	2.82682	2.82646	2.82637		0.00234	-4.24397	-4.24436	-4.24446		0.00234	-9.81122	-9.8116	-9.81168
0.0024	-8.85103	-8.85153	-8.85165		0.0024	2.82737	2.827	2.82691		0.0024	-4.24321	-4.2436	-4.24369		0.0024	-9.81023	-9.81061	-9.81069
0.00245	-8.85007	-8.85054	-8.85065		0.00245	2.82792	2.82756	2.82747		0.00245	-4.24242	-4.24282	-4.24291		0.00245	-9.80921	-9.80959	-9.80967
0.00251	-8.84908	-8.84953	-8.84964		0.00251	2.82848	2.82813	2.82804		0.00251	-4.24162	-4.24202	-4.24211		0.00251	-9.80817	-9.80856	-9.80864
0.00257	-8.84807	-8.8485	-8.8486		0.00257	2.82906	2.82871	2.82862		0.00257	-4.2408	-4.2412	-4.24129		0.00257	-9.80711	-9.80749	-9.80757
0.00263	-8.84703	-8.84745	-8.84755		0.00263	2.82966	2.8293	2.82921		0.00263	-4.23996	-4.24036	-4.24045		0.00263	-9.80603	-9.80641	-9.80649
0.00269	-8.84597	-8.84638	-8.84647		0.00269	2.83026	2.82991	2.82982		0.00269	-4.23911	-4.2395	-4.23959		0.00269	-9.80491	-9.8053	-9.80538
0.00275	-8.84488	-8.84528	-8.84537		0.00275	2.83088	2.83053	2.83044		0.00275	-4.23823	-4.23862	-4.23871		0.00275	-9.80378	-9.80416	-9.80424
0.00282	-8.84377	-8.84416	-8.84424		0.00282	2.83152	2.83116	2.83107		0.00282	-4.23733	-4.23772	-4.23782		0.00282	-9.80261	-9.80299	-9.80307
0.00288	-8.84263	-8.84301	-8.84309		0.00288	2.83217	2.83181	2.83172		0.00288	-4.23641	-4.2368	-4.2369		0.00288	-9.80142	-9.8018	-9.80188
0.00295	-8.84147	-8.84185	-8.84193		0.00295	2.83283	2.83248	2.83239		0.00295	-4.23547	-4.23586	-4.23595		0.00295	-9.8002	-9.80058	-9.80066
0.00302	-8.84027	-8.84065	-8.84073		0.00302	2.83351	2.83316	2.83307		0.00302	-4.23451	-4.2349	-4.23499		0.00302	-9.79895	-9.79934	-9.79942
0.00309	-8.83905	-8.83943	-8.83951		0.00309	2.83421	2.83385	2.83376		0.00309	-4.23352	-4.23391	-4.23401		0.00309	-9.79768	-9.79806	-9.79814
0.00316	-8.8378	-8.83818	-8.83826		0.00316	2.83492	2.83457	2.83447		0.00316	-4.23251	-4.23291	-4.233		0.00316	-9.79637	-9.79675	-9.79683
[truncated: 1 more columns]

## Sheet: Fig.4
Fig.4c									Fig. 4g													Fig.4h
									Time/ms	Intensity-21+9	SD	Time/ms	Intensity-27+9	SD	Time/ms	Intensity-33+9	SD	Time/ms	Intensity-39+9	SD		21% EG+ 9% sorbitol		27% EG+ 9% sorbitol		33% EG+ 9% sorbitol		39% EG+ 9% sorbitol
Pulse width/ms	Location	Warming rate							0	1.29835	0	-55	1.26582	0	-77.7	1.15084	0	-70	1.20447	0		Hatch rate	Adult rate	Hatch rate	Adult rate	Hatch rate	Adult rate	Hatch rate	Adult rate
0.1	A	153000000							0.33333	1.30825	0.0012	-54.6667	1.26162	0.00225	-77.3667	1.15207	0.00372	-69.6667	1.20247	0.00112		95.2	77.3	96.5	68.2	94.2	61.4	95.7	47.2
0.1	B	4900000							0.66667	1.31802	0.00175	-54.3333	1.25867	0.0014	-77.0333	1.1565	0.00265	-69.3333	1.1992	0.000395402		94.6	73.8	98.2	69.5	97.1	64.8	96.4	44.6
0.1	C	3850000							1	1.32666	0.000737459	-54	1.25368	0.00274	-76.7	1.16688	0.00184	-69	1.19957	0.00159		96.1	74.1	94.1	59.3	95.6	48.1	94.8	53.8
1	A	11600000							1.33333	1.33679	0.00281	-53.6667	1.24775	0.00361	-76.3667	1.17797	0.00176	-68.6667	1.19675	0.00211		95.8	72.9	97.3	70.8	96.8	52.9	97.2	49.2
1	B	4150000							1.66667	1.34487	0.0019	-53.3333	1.24524	0.00343	-76.0333	1.18755	0.00279	-68.3333	1.18813	0.000915564
1	C	3300000							2	1.35192	0.00316	-53	1.24667	0.00287	-75.7	1.19035	0.00278	-68	1.18963	0.000888305
10	A	1400000							2.33333	1.35812	0.00315	-52.6667	1.2527	0.00346	-75.3667	1.19003	0.00233	-67.6667	1.18908	0.00233
10	B	1210000							2.66667	1.35699	0.00192	-52.3333	1.26508	0.004	-75.0333	1.19524	0.00378	-67.3333	1.18133	0.00243		Fig. 4i
10	C	1120000							3	1.35628	0.00169	-52	1.27316	0.00432	-74.7	1.19191	0.00355	-67	1.17831	0.0021		Voltage/V	Modelled final temperature (°C/min)
									3.33333	1.3539	0.00161	-51.6667	1.28042	0.00516	-74.3667	1.18722	0.00195	-66.6667	1.17652	0.00205		230	-16.7
									3.66667	1.35136	0.00178	-51.3333	1.28084	0.00442	-74.0333	1.18458	0.0032	-66.3333	1.17299	0.00314		250	-6.3
Fig. 4d									4	1.34578	0.00259	-51	1.28596	0.00495	-73.7	1.18472	0.00269	-66	1.16996	0.00228		270	4
Time/s	C-temperature (°C/min)	B-temperature (°C/min)	A-temperature (°C/min)	D-temperature (°C/min)	E-temperature (°C/min)				4.33333	1.34276	0.00257	-50.6667	1.28919	0.00609	-73.3667	1.17833	0.00412	-65.6667	1.16736	0.00242		290	23
1e-05	-196.034	-196.15	-196.15	-195.738	-195.738				4.66667	1.34267	0.00284	-50.3333	1.28332	0.00641	-73.0333	1.17455	0.00298	-65.3333	1.16201	0.00256		310	43
1.02329e-05	-195.951	-196.15	-196.15	-195.572	-195.572				5	1.33684	0.00388	-50	1.27759	0.00964	-72.7	1.17	0.00374	-65	1.16005	0.00374		330	65
1.04713e-05	-195.866	-196.15	-196.15	-195.402	-195.402				5.33333	1.33197	0.00236	-49.6667	1.27804	0.00977	-72.3667	1.16841	0.00345	-64.6667	1.15795	0.00346
1.07152e-05	-195.778	-196.15	-196.15	-195.228	-195.227				5.66667	1.32908	0.00271	-49.3333	1.27553	0.00952	-72.0333	1.16194	0.00449	-64.3333	1.15305	0.00294
1.09648e-05	-195.689	-196.15	-196.149	-195.05	-195.049				6	1.32656	0.00408	-49	1.26947	0.01222	-71.7	1.15816	0.00349	-64	1.15138	0.00449		Fig.4j
1.12202e-05	-195.598	-196.15	-196.149	-194.867	-194.867				6.33333	1.32316	0.00264	-48.6667	1.26624	0.01198	-71.3667	1.15648	0.00502	-63.6667	1.15285	0.00347		230V		250V		270V		290V		310V		330V
1.14815e-05	-195.504	-196.15	-196.149	-194.681	-194.68				6.66667	1.32113	0.00233	-48.3333	1.26465	0.01257	-71.0333	1.15295	0.00406	-63.3333	1.1617	0.00463		Hatch rate	Adult rate	Hatch rate	Adult rate	Hatch rate	Adult rate	Hatch rate	Adult rate	Hatch rate	Adult rate	Hatch rate	Adult rate
1.1749e-05	-195.409	-196.15	-196.149	-194.49	-194.489				7	1.3134	0.00203	-48	1.25954	0.0135	-70.7	1.14647	0.00405	-63	1.17179	0.00414		0	0	7.2	17.4	43.7	29.7	53.6	32	32	14.5	21.8	16.9
1.20226e-05	-195.311	-196.15	-196.149	-194.294	-194.294				7.33333	1.31199	0.00335	-47.6667	1.25406	0.0155	-70.3667	1.14149	0.00522	-62.6667	1.18345	0.00515		18.2	6.5	15.4	20.8	54.6	24.8	68.5	35.8	36.7	16.8	20	13.4
1.23027e-05	-195.211	-196.15	-196.149	-194.094	-194.094				7.66667	1.31223	0.00465	-47.3333	1.25108	0.01538	-70.0333	1.14132	0.00431	-62.3333	1.19092	0.00494		5.6	2.9	21.8	12.5	32.4	48.3	62.5	44.4	42.8	16	24.6	12.8
1.25893e-05	-195.108	-196.15	-196.149	-193.89	-193.889				8	1.30712	0.0046	-47	1.25185	0.01634	-69.7	1.13772	0.00592	-62	1.19508	0.00504		9.1	0	17.2	16.6	56.8	46.8	57.8	36	31	11.4	17.3	21.6
1.28825e-05	-194.988	-196.15	-196.149	-193.684	-193.683				8.33333	1.30257	0.0034	-46.6667	1.24823	0.01717	-69.3667	1.13742	0.00415	-61.6667	1.19735	0.0059		11.5	7.1	16.4	11.8	38.6	27.4	64.8	50.5	45.1	28.4	23.8	28.4
1.31826e-05	-194.86	-196.15	-196.148	-193.474	-193.473				8.66667	1.30464	0.00396	-46.3333	1.24234	0.01779	-69.0333	1.14341	0.00519	-61.3333	1.20048	0.00485		7.2	8.5	8.6	10.2	51.8	35.6	61	39	29.7	28.3	18.4	19
1.34896e-05	-194.728	-196.15	-196.148	-193.26	-193.258				9	1.3094	0.00369	-46	1.24105	0.01806	-68.7	1.15634	0.00603	-61	1.19891	0.00559		6.1	0	12.5	9.3	42.4	37.8	67.4	53.4	33.8	35	15.5	23.7
1.38038e-05	-194.593	-196.15	-196.148	-193.04	-193.039				9.33333	1.31841	0.00226	-45.6667	1.24004	0.01909	-68.3667	1.16323	0.00604	-60.6667	1.19315	0.00657		8.8	6.6	9.7	5.1	46.3	32.1	54	41.7	25.6	24.3	22.8	25.2
1.41254e-05	-194.455	-196.15	-196.148	-192.816	-192.814				9.66667	1.33117	0.00264	-45.3333	1.23641	0.0183	-68.0333	1.1734	0.00679	-60.3333	1.19204	0.00685
1.44544e-05	-194.314	-196.15	-196.148	-192.586	-192.584				10	1.34265	0.00268	-45	1.23929	0.01982	-67.7	1.18098	0.00828	-60	1.19111	0.00643		Fig. 4k
1.47911e-05	-194.169	-196.15	-196.148	-192.351	-192.349				10.3333	1.34592	0.00436	-44.6667	1.25211	0.01886	-67.3667	1.18403	0.0079	-59.6667	1.18563	0.00651		Convective		Joule heating		Convective		Joule heating		Convective		Joule heating		Convective		Joule heating
1.51356e-05	-194.022	-196.15	-196.148	-192.11	-192.108				10.6667	1.34867	0.00303	-44.3333	1.26411	0.01908	-67.0333	1.18916	0.00766	-59.3333	1.18141	0.00782		21% EG+ 9% sorbitol		21% EG+ 9% sorbitol		27% EG+ 9% sorbitol		27% EG+ 9% sorbitol		33% EG+ 9% sorbitol		33% EG+ 9% sorbitol		39% EG+ 9% sorbitol		39% EG+ 9% sorbitol
1.54882e-05	-193.869	-196.15	-196.147	-191.865	-191.862				11	1.35127	0.00247	-44	1.27242	0.01893	-66.7	1.18953	0.00686	-59	1.18051	0.00735		Hatch rate	Adult rate	Hatch rate	Adult rate	Hatch rate	Adult rate	Hatch rate	Adult rate	Hatch rate	Adult rate	Hatch rate	Adult rate	Hatch rate	Adult rate	Hatch rate	Adult rate
1.58489e-05	-193.709	-196.149	-196.147	-191.617	-191.614				11.3333	1.3522	0.00154	-43.6667	1.28378	0.01918	-66.3667	1.18526	0.00809	-58.6667	1.17767	0.0077		0	0	18.5	9	7.1	16.4	53	32.8	38.5	23.8	72	44.2	85.2	31.6	78.2	46.3
1.62181e-05	-193.544	-196.149	-196.147	-191.364	-191.36				11.6667	1.34601	0.00326	-43.3333	1.29037	0.01813	-66.0333	1.18504	0.00707	-58.3333	1.1719	0.00847		0	0	5.6	10.8	18	20.7	68.3	35.1	41	34.6	67.4	37.6	62.4	38.4	82.4	51.7
1.65959e-05	-193.375	-196.149	-196.147	-191.106	-191.101				12	1.34424	0.00422	-43	1.29434	0.01886	-65.7	1.1815	0.00847	-58	1.16831	0.00835		0	0	20.7	13.5	15.2	11.6	62.4	44.6	45.2	28.1	61.8	41.8	54.3	53.2	76.9	57.9
1.69824e-05	-193.2	-196.149	-196.147	-190.843	-190.838				12.3333	1.34395	0.00395	-42.6667	1.29787	0.01871	-65.3667	1.17461	0.00814	-57.6667	1.16695	0.00809		0	0	9.4	14.2	5.2	7.3	57.9	36.7	58.9	43.6	59.2	46.2	71.6	51.7	81.3	37.6
1.7378e-05	-193.02	-196.149	-196.147	-190.574	-190.569				12.6667	1.3386	0.00411	-42.3333	1.2989	0.01893	-65.0333	1.17096	0.00887	-57.3333	1.16529	0.00806		0	0	11.5	21.8	8.6	14.5	64.2	50.8	31.2	24.8	76.3	58.3	75	59.4	74.5	42.1
1.77828e-05	-192.835	-196.148	-196.147	-190.301	-190.294				13	1.33268	0.00379	-42	1.29699	0.01794	-64.7	1.17274	0.0095	-57	1.15688	0.0084		0	0	12.6	11.7	8.3	21.8	61.8	39.4	42.7	38.2	79.4	42.7	76.4	58.3	76.8	59.3
1.8197e-05	-192.643	-196.148	-196.146	-190.022	-190.014				13.3333	1.33273	0.00316	-41.6667	1.295	0.01707	-64.3667	1.16627	0.00967	-56.6667	1.15443	0.00842		0	0	6.4	7.6	5	8.6	67.2	53.2	55.9	27.6	74.3	51.7	64.8	41.3	89.4	54.8
1.86209e-05	-192.446	-196.148	-196.146	-189.738	-189.729				13.6667	1.32836	0.00198	-41.3333	1.29256	0.01754	-64.0333	1.16011	0.01	-56.3333	1.15471	0.00833		0	0	14.3	9.4	15.3	12.4	54.9	41.7	34.2	28.5	63.8	43.6	85.9	52.6	79.2	51
1.90546e-05	-192.243	-196.148	-196.146	-189.448	-189.439				14	1.32161	0.0022	-41	1.28628	0.01695	-63.7	1.15883	0.00945	-56	1.14887	0.00868
1.94984e-05	-192.033	-196.147	-196.146	-189.153	-189.142				14.3333	1.31754	0.00495	-40.6667	1.28962	0.01732	-63.3667	1.15331	0.00893	-55.6667	1.15105	0.00822
1.99526e-05	-191.817	-196.147	-196.146	-188.852	-188.84				14.6667	1.31646	0.00191	-40.3333	1.28775	0.01821	-63.0333	1.15021	0.00933	-55.3333	1.15901	0.00875
2.04174e-05	-191.594	-196.147	-196.146	-188.546	-188.532				15	1.31534	0.00272	-40	1.28129	0.01865	-62.7	1.14625	0.01002	-55	1.16919	0.00811
2.0893e-05	-191.37	-196.146	-196.146	-188.234	-188.219				15.3333	1.30915	0.00235	-39.6667	1.27914	0.01728	-62.3667	1.14238	0.01078	-54.6667	1.18007	0.00772
2.13796e-05	-191.151	-196.145	-196.145	-187.916	-187.899				15.6667	1.30329	0.00341	-39.3333	1.27799	0.01565	-62.0333	1.13926	0.01103	-54.3333	1.18746	0.00796
2.18776e-05	-190.927	-196.143	-196.145	-187.593	-187.573				16	1.3039	0.00257	-39	1.27622	0.01645	-61.7	1.13423	0.01238	-54	1.19726	0.00748
2.23872e-05	-190.699	-196.142	-196.145	-187.264	-187.24				16.3333	1.29917	0.00133	-38.6667	1.27158	0.0159	-61.3667	1.1333	0.01234	-53.6667	1.20225	0.00758
2.29087e-05	-190.466	-196.14	-196.145	-186.928	-186.902				16.6667	1.29715	0.00196	-38.3333	1.2682	0.01481	-61.0333	1.12974	0.01292	-53.3333	1.20453	0.00689
2.34423e-05	-190.23	-196.139	-196.145	-186.587	-186.557				17	1.30668	0.00217	-38	1.26675	0.01365	-60.7	1.13118	0.01199	-53	1.2058	0.00577
2.39883e-05	-189.988	-196.137	-196.145	-186.24	-186.206				17.3333	1.31785	0.00253	-37.6667	1.26461	0.01304	-60.3667	1.13498	0.01323	-52.6667	1.2025	0.00778
2.45471e-05	-189.742	-196.134	-196.145	-185.886	-185.849				17.6667	1.32862	0.00245	-37.3333	1.26059	0.01311	-60.0333	1.14594	0.01426	-52.3333	1.20272	0.00712
2.51189e-05	-189.492	-196.132	-196.144	-185.527	-185.485				18	1.33748	0.00142	-37	1.25701	0.01273	-59.7	1.15726	0.01587	-52	1.19859	0.00601
2.5704e-05	-189.237	-196.129	-196.144	-185.161	-185.114				18.3333	1.3472	0.000996724	-36.6667	1.25563	0.01272	-59.3667	1.16397	0.01615	-51.6667	1.19393	0.00723
2.63027e-05	-188.977	-196.126	-196.144	-184.789	-184.737				18.6667	1.35251	0.00191	-36.3333	1.2602	0.01101	-59.0333	1.16784	0.01735	-51.3333	1.19117	0.00722
2.69153e-05	-188.712	-196.123	-196.144	-184.411	-184.353				19	1.35797	0.000324339	-36	1.26625	0.011	-58.7	1.17172	0.01736	-51	1.19176	0.00659
2.75423e-05	-188.443	-196.12	-196.144	-184.027	-183.962				19.3333	1.35772	0.00226	-35.6667	1.27777	0.00966	-58.3667	1.17567	0.01973	-50.6667	1.18503	0.00661
2.81838e-05	-188.168	-196.116	-196.144	-183.636	-183.565				19.6667	1.35634	0.000881075	-35.3333	1.29044	0.00805	-58.0333	1.17375	0.02148	-50.3333	1.181	0.0063
2.88403e-05	-187.889	-196.112	-196.144	-183.239	-183.16				20	1.35614	0.00114	-35	1.29659	0.00807	-57.7	1.16844	0.02098	-50	1.17943	0.00695
2.95121e-05	-187.605	-196.107	-196.143	-182.836	-182.749				20.3333	1.35392	0.00229	-34.6667	1.29896	0.00797	-57.3667	1.16666	0.02112	-49.6667	1.17892	0.00591
3.01995e-05	-187.316	-196.102	-196.143	-182.426	-182.331				20.6667	1.34657	0.00246	-34.3333	1.30556	0.00747	-57.0333	1.16741	0.02337	-49.3333	1.17229	0.00703
3.0903e-05	-187.022	-196.097	-196.143	-182.01	-181.906				21	1.34404	0.00143	-34	1.30844	0.00849	-56.7	1.16224	0.0249	-49	1.16911	0.00627
3.16228e-05	-186.721	-196.091	-196.143	-181.587	-181.473				21.3333	1.345	0.0035	-33.6667	1.30677	0.01108	-56.3667	1.15703	0.02539	-48.6667	1.16333	0.00721
3.23594e-05	-186.41	-196.084	-196.143	-181.155	-181.031				21.6667	1.34006	0.00198	-33.3333	1.3028	0.01014	-56.0333	1.15548	0.02755	-48.3333	1.16329	0.00723
3.31131e-05	-186.092	-196.076	-196.143	-180.717	-180.581				22	1.33301	0.00302	-33	1.3027	0.00992	-55.7	1.15357	0.02815	-48	1.15901	0.00777
3.38844e-05	-185.769	-196.067	-196.142	-180.272	-180.124				22.3333	1.33227	0.00285	-32.6667	1.30041	0.01108	-55.3667	1.14885	0.0291	-47.6667	1.15608	0.00809
3.46737e-05	-185.438	-196.057	-196.142	-179.821	-179.659				22.6667	1.32694	0.00186	-32.3333	1.29665	0.01008	-55.0333	1.14402	0.03112	-47.3333	1.15196	0.00762
3.54813e-05	-185.102	-196.047	-196.142	-179.363	-179.187				23	1.32624	0.00237	-32	1.29415	0.00954	-54.7	1.14067	0.03062	-47	1.15705	0.00736
3.63078e-05	-184.759	-196.036	-196.142	-178.898	-178.707				23.3333	1.32329	0.00258	-31.6667	1.29454	0.00941	-54.3667	1.14089	0.03298	-46.6667	1.16101	0.00803
3.71535e-05	-184.409	-196.024	-196.141	-178.427	-178.219				23.6667	1.31746	0.00268	-31.3333	1.29216	0.00919	-54.0333	1.1348	0.03406	-46.3333	1.17085	0.00781
3.80189e-05	-184.053	-196.011	-196.141	-177.949	-177.724				24	1.31507	0.00366	-31	1.28501	0.00924	-53.7	1.13228	0.03559	-46	1.18336	0.00805
3.89045e-05	-183.69	-195.997	-196.141	-177.464	-177.221				24.3333	1.31193	0.00441	-30.6667	1.28328	0.00742	-53.3667	1.13254	0.03664	-45.6667	1.19255	0.00818
3.98107e-05	-183.319	-195.983	-196.141	-176.973	-176.71				24.6667	1.30784	0.00276	-30.3333	1.28485	0.00599	-53.0333	1.13113	0.03658	-45.3333	1.19314	0.0078
4.0738e-05	-182.942	-195.967	-196.14	-176.476	-176.192				25	1.30345	0.00157	-30	1.27858	0.00585	-52.7	1.13157	0.03857	-45	1.19596	0.00835
4.16869e-05	-182.558	-195.95	-196.14	-175.972	-175.665				25.3333	1.30403	0.00383	-29.6667	1.27341	0.00661	-52.3667	1.13896	0.03832	-44.6667	1.20075	0.00866
4.2658e-05	-182.163	-195.93	-196.139	-175.454	-175.123				25.6667	1.31208	0.0042	-29.3333	1.27075	0.00561	-52.0333	1.15121	0.0413	-44.3333	1.19839	0.00913
4.36516e-05	-181.758	-195.907	-196.139	-174.922	-174.565				26	1.31943	0.00369	-29	1.26958	0.0064	-51.7	1.16091	0.04116	-44	1.19261	0.01007
4.46684e-05	-181.345	-195.882	-196.138	-174.381	-173.995				26.3333	1.33181	0.00346	-28.6667	1.26316	0.00557	-51.3667	1.17208	0.04219	-43.6667	1.19281	0.00831
4.57088e-05	-180.923	-195.855	-196.137	-173.831	-173.415				26.6667	1.34266	0.00277	-28.3333	1.26638	0.00781	-51.0333	1.18071	0.04335	-43.3333	1.19119	0.00924
4.67735e-05	-180.492	-195.826	-196.135	-173.272	-172.824				27	1.34493	0.00422	-28	1.27659	0.00811	-50.7	1.18641	0.04326	-43	1.18572	0.00903
4.7863e-05	-180.052	-195.794	-196.134	-172.704	-172.222				27.3333	1.32409	0.00851	-27.6667	1.28562	0.00769	-50.3667	1.19091	0.04332	-42.6667	1.18474	0.00981
4.89779e-05	-179.603	-195.761	-196.133	-172.127	-171.608				27.6667	1.27367	0.01428	-27.3333	1.29377	0.00866	-50.0333	1.19348	0.04454	-42.3333	1.18053	0.00965
5.01187e-05	-179.144	-195.724	-196.131	-171.541	-170.983				28	1.25259	0.01687	-27	1.30218	0.00643	-49.7	1.19111	0.0459	-42	1.17854	0.00923
5.12861e-05	-178.676	-195.685	-196.129	-170.946	-170.346				28.3333	1.24463	0.022	-26.6667	1.30938	0.0078	-49.3667	1.19324	0.04539	-41.6667	1.1729	0.00938
5.24807e-05	-178.199	-195.643	-196.127	-170.342	-169.698				28.6667	1.2601	0.04345	-26.3333	1.31156	0.00611	-49.0333	1.19013	0.04478	-41.3333	1.17023	0.00963
5.37032e-05	-177.712	-195.598	-196.125	-169.729	-169.038				29	1.23952	0.04064	-26	1.31542	0.00559	-48.7	1.18337	0.04596	-41	1.16951	0.00971
5.49541e-05	-177.214	-195.55	-196.123	-169.106	-168.366				29.3333	1.2463	0.04495	-25.6667	1.31347	0.00505	-48.3667	1.18292	0.0464	-40.6667	1.16489	0.0088
5.62341e-05	-176.707	-195.498	-196.121	-168.475	-167.682				29.6667	1.28697	0.05904	-25.3333	1.31223	0.00304	-48.0333	1.1857	0.04571	-40.3333	1.15844	0.00862
5.7544e-05	-176.19	-195.443	-196.118	-167.835	-166.986				30	1.26724	0.05757	-25	1.31235	0.00415	-47.7	1.18081	0.04619	-40	1.15662	0.00829
5.88844e-05	-175.662	-195.384	-196.115	-167.186	-166.278				30.3333	1.26806	0.05812	-24.6667	1.307	0.00412	-47.3667	1.1752	0.04534	-39.6667	1.15624	0.00907
6.0256e-05	-175.123	-195.322	-196.112	-166.528	-165.557				30.6667	1.24906	0.05456	-24.3333	1.30143	0.00439	-47.0333	1.17699	0.04622	-39.3333	1.15181	0.00979
6.16595e-05	-174.574	-195.255	-196.109	-165.862	-164.824				31	1.23257	0.04057	-24	1.30256	0.00534	-46.7	1.17307	0.04527	-39	1.15387	0.00808
6.30957e-05	-174.013	-195.183	-196.105	-165.186	-164.079				31.3333	1.24351	0.04582	-23.6667	1.29992	0.00826	-46.3667	1.17102	0.0459	-38.6667	1.16236	0.00839
6.45654e-05	-173.444	-195.108	-196.1	-164.496	-163.316				31.6667	1.23764	0.04808	-23.3333	1.29468	0.00836	-46.0333	1.16918	0.04802	-38.3333	1.17377	0.00742
6.60693e-05	-172.865	-195.029	-196.095	-163.792	-162.537				32	1.23857	0.0558	-23	1.29076	0.01041	-45.7	1.16559	0.04594	-38	1.18297	0.00748
6.76083e-05	-172.276	-194.944	-196.089	-163.079	-161.745				32.3333	1.23135	0.0522	-22.6667	1.28899	0.01203	-45.3667	1.16157	0.04547	-37.6667	1.19258	0.00712
6.91831e-05	-171.675	-194.855	-196.082	-162.356	-160.939				32.6667	1.22295	0.04934	-22.3333	1.28519	0.01175	-45.0333	1.16218	0.04748	-37.3333	1.19869	0.00662
7.07946e-05	-171.063	-194.76	-196.075	-161.624	-160.118				33	1.22248	0.0434	-22	1.28224	0.01206	-44.7	1.15931	0.04545	-37	1.20421	0.00669
7.24436e-05	-170.44	-194.659	-196.067	-160.882	-159.284				33.3333	1.21298	0.03927	-21.6667	1.28039	0.01226	-44.3667	1.15649	0.0454	-36.6667	1.20889	0.00682
7.4131e-05	-169.806	-194.552	-196.059	-160.13	-158.435				33.6667	1.22341	0.0407	-21.3333	1.27528	0.01306	-44.0333	1.15666	0.04617	-36.3333	1.20747	0.00669
7.58578e-05	-169.16	-194.439	-196.05	-159.369	-157.572				34	1.23273	0.04046	-21	1.27306	0.01397	-43.7	1.16598	0.04708	-36	1.20663	0.00592
7.76247e-05	-168.502	-194.319	-196.04	-158.599	-156.694				34.3333	1.24598	0.04105	-20.6667	1.26942	0.01404	-43.3667	1.17668	0.04634	-35.6667	1.20558	0.00701
7.94328e-05	-167.833	-194.192	-196.029	-157.821	-155.802				34.6667	1.26015	0.0402	-20.3333	1.2659	0.01447	-43.0333	1.18864	0.04623	-35.3333	1.20213	0.00649
8.12831e-05	-167.152	-194.058	-196.018	-157.033	-154.895				35	1.27518	0.03957	-20	1.26294	0.01596	-42.7	1.20062	0.04965	-35	1.19458	0.00603
8.31764e-05	-166.459	-193.916	-196.006	-156.237	-153.974				35.3333	1.28391	0.03742	-19.6667	1.26647	0.0159	-42.3667	1.20254	0.04921	-34.6667	1.19309	0.00619
8.51138e-05	-165.754	-193.766	-195.992	-155.431	-153.037				35.6667	1.29449	0.0374	-19.3333	1.27319	0.01753	-42.0333	1.20734	0.0494	-34.3333	1.19263	0.00657
8.70964e-05	-165.034	-193.618	-195.973	-154.595	-152.081				36	1.29988	0.04162	-19	1.28224	0.01581	-41.7	1.21186	0.04976	-34	1.18948	0.00676
8.91251e-05	-164.302	-193.462	-195.952	-153.747	-151.109				36.3333	1.30357	0.04531	-18.6667	1.29265	0.0174	-41.3667	1.20975	0.04983	-33.6667	1.18292	0.00612
9.12011e-05	-163.557	-193.299	-195.928	-152.887	-150.122				36.6667	1.30834	0.04455	-18.3333	1.30125	0.01617	-41.0333	1.20702	0.04981	-33.3333	1.18166	0.00601
9.33254e-05	-162.799	-193.128	-195.902	-152.015	-149.119				37	1.31095	0.04671	-18	1.30508	0.01761	-40.7	1.20383	0.04945	-33	1.17711	0.00593
9.54993e-05	-162.029	-192.95	-195.874	-151.13	-148.099				37.3333	1.31223	0.04686	-17.6667	1.30529	0.0184	-40.3667	1.20315	0.04943	-32.6667	1.17476	0.007
9.77237e-05	-161.245	-192.762	-195.843	-150.234	-147.064				37.6667	1.3156	0.04747	-17.3333	1.30908	0.01833	-40.0333	1.1975	0.04966	-32.3333	1.17023	0.0078
0.0001	-160.448	-192.566	-195.809	-149.326	-146.014				38	1.32468	0.05035	-17	1.30596	0.01768	-39.7	1.19232	0.05084	-32	1.16754	0.00696
0.000102329	-159.639	-192.361	-195.772	-148.407	-144.947				38.3333	1.32176	0.05247	-16.6667	1.29867	0.01724	-39.3667	1.19312	0.05097	-31.6667	1.16329	0.00675
0.000104713	-158.816	-192.146	-195.733	-147.476	-143.864				38.6667	1.321	0.05065	-16.3333	1.29768	0.01783	-39.0333	1.18901	0.05011	-31.3333	1.16077	0.00664
0.000107152	-157.98	-191.92	-195.69	-146.534	-142.766				39	1.32385	0.05257	-16	1.29571	0.01618	-38.7	1.18391	0.04994	-31	1.15879	0.00741
0.000109648	-157.13	-191.684	-195.643	-145.581	-141.652				39.3333	1.32469	0.05039	-15.6667	1.29101	0.01658	-38.3667	1.17848	0.04852	-30.6667	1.15667	0.00659
0.000112202	-156.267	-191.437	-195.593	-144.617	-140.523				39.6667	1.32347	0.04911	-15.3333	1.28732	0.01489	-38.0333	1.17877	0.05164	-30.3333	1.15799	0.00663
0.000114815	-155.391	-191.178	-195.54	-143.643	-139.378				40	1.32464	0.0503	-15	1.28724	0.01434	-37.7	1.17696	0.05012	-30	1.16694	0.00725
0.00011749	-154.502	-190.907	-195.482	-142.659	-138.218				40.3333	1.32313	0.04999	-14.6667	1.28209	0.01415	-37.3667	1.1681	0.04938	-29.6667	1.17571	0.00622
0.000120226	-153.6	-190.623	-195.42	-141.665	-137.042				40.6667	1.32202	0.05034	-14.3333	1.27742	0.01176	-37.0333	1.16658	0.0497	-29.3333	1.18727	0.00562
0.000123027	-152.684	-190.326	-195.353	-140.662	-135.852				41	1.31925	0.04725	-14	1.2737	0.01427	-36.7	1.16366	0.05041	-29	1.19421	0.00584
0.000125893	-151.756	-190.015	-195.282	-139.65	-134.647				41.3333	1.31664	0.04597	-13.6667	1.27272	0.01237	-36.3667	1.16141	0.04998	-28.6667	1.19856	0.00587
0.000128825	-150.812	-189.695	-195.204	-138.622	-133.421				41.6667	1.3132	0.043	-13.3333	1.26696	0.01294	-36.0333	1.16057	0.04951	-28.3333	1.20051	0.00615
0.000131826	-149.853	-189.373	-195.116	-137.572	-132.168				42	1.31568	0.04281	-13	1.26211	0.01291	-35.7	1.16881	0.05115	-28	1.20346	0.006
0.000134896	-148.879	-189.038	-195.021	-136.512	-130.898				42.3333	1.33056	0.04438	-12.6667	1.25771	0.01216	-35.3667	1.17977	0.05107	-27.6667	1.20294	0.00606
0.000138038	-147.893	-188.689	-194.919	-135.441	-129.611				42.6667	1.34322	0.04344	-12.3333	1.2562	0.01262	-35.0333	1.18912	0.05258	-27.3333	1.19729	0.00573
0.000141254	-146.893	-188.326	-194.811	-134.361	-128.308				43	1.35947	0.0405	-12	1.25214	0.01203	-34.7	1.19863	0.05286	-27	1.19506	0.00499
0.000144544	-145.879	-187.948	-194.694	-133.272	-126.989				43.3333	1.3719	0.04149	-11.6667	1.25482	0.01141	-34.3667	1.20689	0.05354	-26.6667	1.19488	0.00705
0.000147911	-144.853	-187.554	-194.569	-132.174	-125.654				43.6667	1.38367	0.03932	-11.3333	1.26544	0.01147	-34.0333	1.21104	0.05431	-26.3333	1.18809	0.00774
0.000151356	-143.814	-187.144	-194.436	-131.067	-124.304				44	1.39198	0.03898	-11	1.27358	0.01276	-33.7	1.21589	0.05382	-26	1.18416	0.00771
0.000154882	-142.762	-186.717	-194.294	-129.953	-122.939				44.3333	1.40518	0.04288	-10.6667	1.28184	0.01356	-33.3667	1.21503	0.05379	-25.6667	1.18378	0.00753
0.000158489	-141.698	-186.272	-194.142	-128.833	-121.559				44.6667	1.41511	0.04576	-10.3333	1.29181	0.01329	-33.0333	1.21086	0.05526	-25.3333	1.18043	0.00658
0.000162181	-140.622	-185.808	-193.98	-127.706	-120.165				45	1.41498	0.04378	-10	1.29938	0.01351	-32.7	1.21255	0.05544	-25	1.17387	0.00815
0.000165959	-139.534	-185.326	-193.808	-126.574	-118.757				45.3333	1.41583	0.04402	-9.66667	1.30327	0.01172	-32.3667	1.2065	0.05459	-24.6667	1.16863	0.00793
0.000169824	-138.434	-184.822	-193.624	-125.438	-117.336				45.6667	1.42472	0.04515	-9.33333	1.30632	0.01365	-32.0333	1.19996	0.05541	-24.3333	1.16876	0.00665
0.00017378	-137.315	-184.317	-193.425	-124.26	-115.87				46	1.42444	0.04344	-9	1.30497	0.01243	-31.7	1.19835	0.05522	-24	1.16669	0.00668
0.000177828	-136.181	-183.797	-193.212	-123.062	-114.379				46.3333	1.42521	0.04633	-8.66667	1.30158	0.01153	-31.3667	1.19643	0.05447	-23.6667	1.15944	0.00695
0.00018197	-135.034	-183.259	-192.985	-121.853	-112.868				46.6667	1.42753	0.0459	-8.33333	1.3011	0.01228	-31.0333	1.18892	0.05333	-23.3333	1.15712	0.00686
0.000186209	-133.876	-182.702	-192.743	-120.633	-111.339				47	1.43408	0.04774	-8	1.29378	0.01342	-30.7	1.18289	0.05349	-23	1.15704	0.00634
0.000190546	-132.706	-182.125	-192.485	-119.403	-109.79				47.3333	1.43193	0.04488	-7.66667	1.28982	0.0128	-30.3667	1.18005	0.05278	-22.6667	1.15259	0.00674
0.000194984	-131.524	-181.528	-192.211	-118.163	-108.223				47.6667	1.43167	0.04602	-7.33333	1.28999	0.01111	-30.0333	1.17513	0.05378	-22.3333	1.15475	0.00689
0.000199526	-130.332	-180.909	-191.92	-116.915	-106.638				48	1.43488	0.04648	-7	1.28678	0.01289	-29.7	1.17001	0.05308	-22	1.16348	0.00562
0.000204174	-129.13	-180.269	-191.611	-115.658	-105.035				48.3333	1.43425	0.04565	-6.66667	1.27824	0.01211	-29.3667	1.16659	0.05232	-21.6667	1.17612	0.00642
0.00020893	-127.918	-179.605	-191.283	-114.393	-103.416				48.6667	1.43384	0.045	-6.33333	1.27499	0.01251	-29.0333	1.16079	0.05187	-21.3333	1.1838	0.00607
0.000213796	-126.695	-178.919	-190.934	-113.119	-101.777				49	1.43183	0.04256	-6	1.27223	0.01428	-28.7	1.15792	0.05216	-21	1.19147	0.00567
0.000218776	-125.439	-178.222	-190.568	-111.804	-100.091				49.3333	1.43545	0.04173	-5.66667	1.27232	0.0131	-28.3667	1.15186	0.05088	-20.6667	1.20003	0.00472
0.000223872	-124.169	-177.503	-190.18	-110.476	-98.3825				49.6667	1.43388	0.04001	-5.33333	1.26338	0.01178	-28.0333	1.14958	0.05053	-20.3333	1.20525	0.00533
0.000229087	-122.885	-176.761	-189.769	-109.135	-96.6511				50	1.43415	0.03918	-5	1.26137	0.01311	-27.7	1.14475	0.04998	-20	1.20969	0.00516
0.000234423	-121.589	-175.996	-189.334	-107.781	-94.897				50.3333	1.44728	0.04001	-4.66667	1.25659	0.01502	-27.3667	1.14393	0.04944	-19.6667	1.21041	0.00498
0.000239883	-120.28	-175.205	-188.874	-106.415	-93.1206				50.6667	1.46651	0.04181	-4.33333	1.25395	0.01294	-27.0333	1.1478	0.05086	-19.3333	1.20699	0.00573
0.000245471	-118.959	-174.389	-188.388	-105.038	-91.3224				51	1.47739	0.0414	-4	1.24885	0.01154	-26.7	1.15704	0.0496	-19	1.20708	0.00586
0.000251189	-117.626	-173.547	-187.874	-103.65	-89.5026				51.3333	1.49424	0.04075	-3.66667	1.24532	0.01299	-26.3667	1.16849	0.04897	-18.6667	1.20231	0.00539
0.00025704	-116.28	-172.678	-187.332	-102.248	-87.6577				51.6667	1.50771	0.04303	-3.33333	1.24127	0.0118	-26.0333	1.1739	0.04919	-18.3333	1.19918	0.00398
0.000263027	-114.902	-171.791	-186.769	-100.816	-85.7655				52	1.51801	0.04328	-3	1.24418	0.01302	-25.7	1.17733	0.04796	-18	1.19738	0.00487
0.000269153	-113.508	-170.877	-186.176	-99.3684	-83.8451				52.3333	1.53082	0.04475	-2.66667	1.25143	0.01233	-25.3667	1.17857	0.04787	-17.6667	1.19621	0.00524
0.000275423	-112.099	-169.935	-185.551	-97.9064	-81.8966				52.6667	1.53715	0.04443	-2.33333	1.26097	0.01335	-25.0333	1.18289	0.04855	-17.3333	1.19067	0.00516
0.000281838	-110.675	-168.965	-184.895	-96.4304	-79.9201				53	1.53918	0.04429	-2	1.27305	0.01353	-24.7	1.17947	0.04915	-17	1.18599	0.00539
0.000288403	-109.236	-167.965	-184.204	-94.941	-77.9157				53.3333	1.54412	0.044	-1.66667	1.27977	0.0136	-24.3667	1.1739	0.04852	-16.6667	1.18398	0.00526
0.000295121	-107.784	-166.935	-183.478	-93.439	-75.8837				53.6667	1.54602	0.04406	-1.33333	1.28022	0.01311	-24.0333	1.1707	0.04783	-16.3333	1.18032	0.0043
0.000301995	-106.312	-165.876	-182.719	-91.9164	-73.8225				54	1.54144	0.04488	-1	1.28546	0.01312	-23.7	1.16701	0.04616	-16	1.17666	0.00471
0.00030903	-104.815	-164.789	-181.928	-90.3671	-71.7308				54.3333	1.54271	0.04521	-0.66667	1.28603	0.01406	-23.3667	1.16448	0.04474	-15.6667	1.17336	0.00431
0.000316228	-103.302	-163.672	-181.1	-88.8007	-69.6108				54.6667	1.54562	0.04494	-0.33333	1.28259	0.01313	-23.0333	1.15917	0.04628	-15.3333	1.16849	0.0051
0.000323594	-101.773	-162.521	-180.232	-87.2177	-67.463				55	1.54127	0.04531	0	1.27701	0.01283	-22.7	1.15506	0.04601	-15	1.16653	0.00593
0.000331131	-100.227	-161.337	-179.323	-85.6187	-65.2876				55.3333	1.53977	0.04566	0.33333	1.27427	0.01421	-22.3667	1.15194	0.0463	-14.6667	1.16545	0.00504
0.000338844	-98.6657	-160.118	-178.37	-84.0042	-63.0851				55.6667	1.53992	0.04519	0.66667	1.27468	0.01471	-22.0333	1.14467	0.04505	-14.3333	1.16072	0.00615
0.000346737	-97.0729	-158.874	-177.388	-82.3582	-60.8497				56	1.53828	0.04565	1	1.26638	0.01637	-21.7	1.14179	0.04499	-14	1.15632	0.00645
0.000354813	-95.4482	-157.602	-176.377	-80.6806	-58.5815				56.3333	1.5358	0.04573	1.33333	1.26297	0.01393	-21.3667	1.13808	0.04529	-13.6667	1.15917	0.00632
0.000363078	-93.7998	-156.299	-175.325	-78.9795	-56.2841				56.6667	1.53419	0.04604	1.66667	1.26206	0.01641	-21.0333	1.13821	0.04541	-13.3333	1.16788	0.0062
0.000371535	-92.1278	-154.962	-174.232	-77.255	-53.9577				57	1.52973	0.04525	2	1.25819	0.01582	-20.7	1.13137	0.04369	-13	1.17517	0.00705
0.000380189	-90.4322	-153.592	-173.096	-75.5076	-51.603				57.3333	1.52801	0.04583	2.33333	1.25319	0.0177	-20.3667	1.12867	0.04365	-12.6667	1.18679	0.00613
0.000389045	-88.7134	-152.187	-171.915	-73.7373	-49.2204				57.6667	1.52264	0.04452	2.66667	1.25177	0.01711	-20.0333	1.12852	0.0445	-12.3333	1.19455	0.00693
0.000398107	-86.9715	-150.745	-170.687	-71.9446	-46.8105				58	1.52139	0.04578	3	1.25143	0.01856	-19.7	1.12281	0.04283	-12	1.19694	0.00656
0.00040738	-85.2068	-149.267	-169.409	-70.1297	-44.3741				58.3333	1.51612	0.0453	3.33333	1.24904	0.01938	-19.3667	1.12323	0.04219	-11.6667	1.20124	0.0061
0.000416869	-83.4196	-147.751	-168.081	-68.2931	-41.9119				58.6667	1.51856	0.04585	3.66667	1.24323	0.01955	-19.0333	1.13341	0.04214	-11.3333	1.20471	0.00594
0.00042658	-81.6103	-146.197	-166.699	-66.4353	-39.4248				59	1.52483	0.04737	4	1.24224	0.01905	-18.7	1.14445	0.04262	-11	1.20118	0.00551
0.000436516	-79.7746	-144.641	-165.294	-64.5508	-36.8912				59.3333	1.53552	0.04796	4.33333	1.24204	0.01993	-18.3667	1.15535	0.0412	-10.6667	1.1955	0.00536
0.000446684	-77.916	-143.058	-163.841	-62.6441	-34.3272				59.6667	1.5515	0.0484	4.66667	1.23938	0.02	-18.0333	1.16532	0.04113	-10.3333	1.19522	0.00542
0.000457088	-76.0354	-141.443	-162.336	-60.7162	-31.7351				60	1.56076	0.05086	5	1.2438	0.01939	-17.7	1.17318	0.03983	-10	1.19412	0.00505
0.000467735	-74.1332	-139.797	-160.778	-58.7677	-29.1157				60.3333	1.56797	0.05114	5.33333	1.25749	0.01828	-17.3667	1.17942	0.03988	-9.66667	1.18823	0.00472
0.00047863	-72.2099	-138.119	-159.164	-56.7994	-26.4702				60.6667	1.57155	0.05147	5.66667	1.26776	0.01729	-17.0333	1.18392	0.0385	-9.33333	1.18575	0.00455
0.000489779	-70.2662	-136.408	-157.492	-54.8119	-23.7994				61	1.5754	0.05124	6	1.27878	0.01908	-16.7	1.18593	0.03818	-9	1.18339	0.00417
0.000501187	-68.3028	-134.663	-155.759	-52.8061	-21.1045				61.3333	1.57526	0.0523	6.33333	1.28961	0.01703	-16.3667	1.18497	0.03731	-8.66667	1.18263	0.00424
0.000512861	-66.3204	-132.886	-153.963	-50.7828	-18.3868				61.6667	1.56727	0.05138	6.66667	1.29871	0.01568	-16.0333	1.18769	0.0357	-8.33333	1.17674	0.00481
0.000524807	-64.3019	-131.11	-152.169	-48.7186	-15.5973				62	1.56154	0.05338	7	1.30308	0.01655	-15.7	1.18328	0.03628	-8	1.17164	0.00502
0.000537032	-62.2609	-129.31	-150.326	-46.6321	-12.7733				62.3333	1.56034	0.05473	7.33333	1.30722	0.01603	-15.3667	1.17725	0.0355	-7.66667	1.17365	0.00438
0.000549541	-60.1983	-127.486	-148.432	-44.5241	-9.91594				62.6667	1.55386	0.05615	7.66667	1.30891	0.015	-15.0333	1.17541	0.03545	-7.33333	1.1694	0.0047
0.000562341	-58.1148	-125.638	-146.486	-42.3953	-7.02589				63	1.54654	0.05644	8	1.30763	0.01407	-14.7	1.17612	0.03441	-7	1.16358	0.00492
0.00057544	-56.0111	-123.766	-144.486	-40.2467	-4.10401				63.3333	1.5428	0.05894	8.33333	1.30568	0.01456	-14.3667	1.17309	0.03444	-6.66667	1.15903	0.0042
0.000588844	-53.8882	-121.871	-142.43	-38.0791	-1.15121				63.6667	1.53583	0.05849	8.66667	1.30122	0.0141	-14.0333	1.16895	0.03568	-6.33333	1.16038	0.00506
0.00060256	-51.7418	-119.958	-140.342	-35.8866	1.83893				64	1.52682	0.05989	9	1.2952	0.01499	-13.7	1.16812	0.03421	-6	1.15667	0.00471
0.000616595	-49.5618	-118.037	-138.277	-33.6549	4.88188				64.3333	1.51726	0.06096	9.33333	1.29396	0.01338	-13.3667	1.16265	0.03416	-5.66667	1.15715	0.00505
0.000630957	-47.3593	-116.099	-136.182	-31.399	7.96157				64.6667	1.51456	0.06276	9.66667	1.29463	0.01428	-13.0333	1.16105	0.03288	-5.33333	1.1669	0.00442
0.000645654	-45.1352	-114.146	-134.058	-29.1196	11.0772				65	1.5093	0.0619	10	1.28951	0.01457	-12.7	1.15863	0.03155	-5	1.17801	0.00478
0.000660693	-42.8903	-112.179	-131.905	-26.8177	14.228				65.3333	1.49894	0.06277	10.3333	1.2861	0.01393	-12.3667	1.15462	0.03422	-4.66667	1.18842	0.00545
0.000676083	-40.6257	-110.199	-129.722	-24.4939	17.413				65.6667	1.48806	0.06385	10.6667	1.28365	0.01354	-12.0333	1.15276	0.03429	-4.33333	1.19616	0.00645
0.000691831	-38.332	-108.211	-127.54	-22.1323	20.6408				66	1.48426	0.06466	11	1.27886	0.01486	-11.7	1.15002	0.032	-4	1.20348	0.0061
0.000707946	-36.0036	-106.219	-125.375	-19.7226	23.9162				66.3333	1.47906	0.06682	11.3333	1.2767	0.01356	-11.3667	1.14758	0.03286	-3.66667	1.20884	0.00625
0.000724436	-33.6505	-104.221	-123.207	-17.2805	27.2301				66.6667	1.47204	0.06874	11.6667	1.27278	0.01466	-11.0333	1.14603	0.03181	-3.33333	1.21443	0.0055
0.00074131	-31.2735	-102.22	-121.035	-14.8062	30.5817				67	1.47505	0.07158	12	1.26859	0.01516	-10.7	1.14537	0.03243	-3	1.2111	0.00621
0.000758578	-28.8734	-100.216	-118.864	-12.3002	33.9699				67.3333	1.48466	0.07333	12.3333	1.26582	0.01492	-10.3667	1.15333	0.03138	-2.66667	1.20906	0.00673
0.000776247	-26.4453	-98.2123	-116.698	-9.75371	37.3998				67.6667	1.49101	0.07631	12.6667	1.2653	0.01528	-10.0333	1.16072	0.03312	-2.33333	1.21072	0.00679
0.000794328	-23.981	-96.2102	-114.545	-7.15305	40.8798				68	1.49688	0.078	13	1.2591	0.01522	-9.7	1.17313	0.03161	-2	1.20557	0.00721
0.000812831	-21.4895	-94.2125	-112.405	-4.51105	44.4003				68.3333	1.50373	0.07925	13.3333	1.25741	0.01428	-9.36667	1.18404	0.03088	-1.66667	1.19968	0.00693
0.000831764	-18.9718	-92.2216	-110.279	-1.82766	47.9604				68.6667	1.50662	0.08105	13.6667	1.26216	0.01492	-9.03333	1.18579	0.03049	-1.33333	1.1997	0.00752
0.000851138	-16.4286	-90.2402	-108.171	0.89713	51.559				69	1.50343	0.0828	14	1.26781	0.01515	-8.7	1.19062	0.02939	-1	1.19758	0.00671
0.000870964	-13.8641	-88.2629	-106.07	3.68121	55.2063				69.3333	1.5016	0.0849	14.3333	1.27833	0.01541	-8.36667	1.19305	0.02996	-0.66667	1.18932	0.00701
0.000891251	-11.2786	-86.2947	-103.984	6.5203	58.8983				69.6667	1.49262	0.08491	14.6667	1.29176	0.01421	-8.03333	1.19235	0.02844	-0.33333	1.18719	0.00787
0.000912011	-8.6728	-84.3404	-101.918	9.41098	62.6313				70	1.48719	0.0871	15	1.29738	0.01469	-7.7	1.1876	0.02865	0	1.1846	0.00679
0.000933254	-6.04798	-82.4031	-99.8777	12.3538	66.4044				70.3333	1.47773	0.09034	15.3333	1.29994	0.01423	-7.36667	1.18334	0.02732	0.33333	1.18202	0.00782
0.000954993	-3.42765	-80.4787	-97.8525	15.361	70.2226				70.6667	1.4646	0.08918	15.6667	1.30409	0.01368	-7.03333	1.18136	0.02571	0.66667	1.17659	0.00764
0.000977237	-0.81717	-78.5694	-95.8447	18.4351	74.0857				71	1.45734	0.09117	16	1.30738	0.01116	-6.7	1.17818	0.02704	1	1.17309	0.00749
0.001	1.79007	-76.6818	-93.8641	21.572	77.9895				71.3333	1.45047	0.09366	16.3333	1.30248	0.0118	-6.36667	1.17374	0.02485	1.33333	1.1705	0.0069
0.00102	3.4883	-74.8019	-91.8893	22.5971	79.8069				71.6667	1.44072	0.09465	16.6667	1.29754	0.0113	-6.03333	1.17079	0.02422	1.66667	1.16841	0.00799
0.00105	3.9462	-72.9745	-89.9642	21.0781	79.0656				72	1.4289	0.09458	17	1.29735	0.01151	-5.7	1.16735	0.02276	2	1.16508	0.0077
0.00107	4.23263	-71.1651	-88.0482	19.8728	78.4978				72.3333	1.41952	0.09735	17.3333	1.29328	0.01118	-5.36667	1.16045	0.02276	2.33333	1.16101	0.00718
0.0011	4.0025	-69.5342	-86.2653	18.7485	77.6658				72.6667	1.40976	0.09754	17.6667	1.28734	0.01325	-5.03333	1.15726	0.02313	2.66667	1.15976	0.00709
0.00112	3.64109	-67.9214	-84.485	17.5665	76.7026				73	1.40019	0.09886	18	1.28443	0.01356	-4.7	1.15383	0.02286	3	1.15868	0.00658
0.00115	3.27126	-66.2711	-82.6632	16.3571	75.7169				73.3333	1.39156	0.09801	18.3333	1.28509	0.01379	-4.36667	1.15178	0.02051	3.33333	1.16502	0.00728
0.00117	2.89686	-64.7566	-80.9441	15.3224	74.7095				73.6667	1.38032	0.0991	18.6667	1.27834	0.0128	-4.03333	1.14665	0.02066	3.66667	1.1745	0.00695
0.0012	2.51503	-63.2623	-79.2312	14.3282	73.6791				74	1.36995	0.09991	19	1.27446	0.01335	-3.7	1.13882	0.02146	4	1.18633	0.00714
0.00123	2.1243	-61.7333	-77.4784	13.311	72.6247				74.3333	1.36247	0.10256	19.3333	1.27227	0.01356	-3.36667	1.13973	0.0202	4.33333	1.19312	0.00745
0.00126	1.81816	-60.4843	-75.9878	12.5901	71.605				74.6667	1.35094	0.10134	19.6667	1.26918	0.01307	-3.03333	1.13685	0.02033	4.66667	1.19551	0.00756
0.00129	1.51014	-59.224	-74.4795	11.8703	70.5648				75	1.34206	0.10359	20	1.2653	0.01283	-2.7	1.13444	0.01961	5	1.19916	0.00767
0.00132	1.19495	-57.9343	-72.9361	11.1338	69.5005				75.3333	1.33632	0.10434	20.3333	1.25972	0.01316	-2.36667	1.14498	0.01847	5.33333	1.2006	0.00726
0.00135	0.87241	-56.6145	-71.3568	10.3802	68.4113				75.6667	1.33477	0.10494	20.6667	1.25408	0.013	-2.03333	1.15359	0.01766	5.66667	1.19914	0.00731
0.00138	0.54237	-55.264	-69.7406	9.60897	67.2968				76	1.33936	0.10537	21	1.25452	0.01288	-1.7	1.16356	0.0184	6	1.19323	0.00674
0.00141	0.28734	-54.1014	-68.3208	9.03008	66.2241				76.3333	1.34536	0.10878	21.3333	1.24981	0.01358	-1.36667	1.17368	0.01877	6.33333	1.19173	0.00737
0.00145	0.04531	-52.9618	-66.9215	8.48585	65.142				76.6667	1.35037	0.1085	21.6667	1.25072	0.01342	-1.03333	1.18198	0.01842	6.66667	1.19001	0.00695
0.00148	-0.20236	-51.7958	-65.4896	7.92894	64.0346				77	1.34694	0.10915	22	1.25934	0.01245	-0.7	1.18779	0.01737	7	1.18365	0.0066
0.00151	-0.4558	-50.6025	-64.0243	7.35906	62.9015				77.3333	1.34411	0.11103	22.3333	1.26905	0.01124	-0.36667	1.19095	0.01755	7.33333	1.17856	0.00764
0.00155	-0.69302	-49.429	-62.5797	6.81953	61.7636				77.6667	1.34122	0.11038	22.6667	1.27847	0.01158	-0.03333	1.19112	0.01734	7.66667	1.17915	0.00734
0.00158	-0.85924	-48.3927	-61.2911	6.41831	60.6737				78	1.33712	0.1117	23	1.28851	0.0118	0.3	1.18896	0.01639	8	1.17291	0.00794
0.00162	-1.02933	-47.3322	-59.9724	6.00775	59.5584				78.3333	1.3246	0.11113	23.3333	1.29657	0.01135	0.63333	1.1878	0.01796	8.33333	1.16941	0.00701
0.00166	-1.20339	-46.2471	-58.623	5.58762	58.4172				78.6667	1.31608	0.11207	23.6667	1.30276	0.01067	0.96667	1.18444	0.01657	8.66667	1.16376	0.00726
0.0017	-1.37509	-45.1495	-57.2577	5.16893	57.2572				79	1.30958	0.1122	24	1.30375	0.01071	1.3	1.17788	0.01776	9	1.16565	0.00812
0.00174	-1.47195	-44.1845	-56.0521	4.87838	56.1663				79.3333	1.29852	0.11137	24.3333	1.30449	0.01264	1.63333	1.17409	0.0156	9.33333	1.16042	0.00828
0.00178	-1.57106	-43.197	-54.8184	4.58106	55.05				79.6667	1.28949	0.11393	24.6667	1.30533	0.01342	1.96667	1.17414	0.01601	9.66667	1.15341	0.00795
0.00182	-1.67249	-42.1865	-53.556	4.27681	53.9077				80	1.28105	0.11327	25	1.30215	0.01295	2.3	1.16818	0.01519	10	1.14952	0.00712
0.00186	-1.75645	-41.1929	-52.3147	3.99852	52.7698				80.3333	1.2739	0.11399	25.3333	1.2992	0.01224	2.63333	1.16282	0.01426	10.3333	1.15218	0.00741
0.00191	-1.79279	-40.2772	-51.1706	3.79639	51.6828				80.6667	1.26166	0.11398	25.6667	1.29454	0.01149	2.96667	1.16168	0.01538	10.6667	1.14849	0.00796
0.00195	-1.82997	-39.3402	-49.9998	3.58954	50.5705				81	1.25197	0.1129	26	1.294	0.01059	3.3	1.15722	0.01528	11	1.14901	0.00818
0.002	-1.86803	-38.3813	-48.8018	3.37787	49.4323				81.3333	1.24567	0.11354	26.3333	1.29187	0.01125	3.63333	1.15521	0.01503	11.3333	1.15679	0.00773
0.00204	-1.86269	-37.496	-47.6981	3.23378	48.3562				81.6667	1.23896	0.11247	26.6667	1.28705	0.00893	3.96667	1.1514	0.01593	11.6667	1.16708	0.00817
0.00209	-1.84632	-36.6137	-46.5988	3.1042	47.2769				82	1.2303	0.11307	27	1.28215	0.00835	4.3	1.14706	0.01603	12	1.17409	0.00846
0.00214	-1.82958	-35.7109	-45.4738	2.9716	46.1725				82.3333	1.21798	0.11362	27.3333	1.28101	0.00853	4.63333	1.14332	0.0141	12.3333	1.18332	0.00852
0.00219	-1.78649	-34.8488	-44.4024	2.87845	45.1088				82.6667	1.21629	0.11207	27.6667	1.27725	0.00935	4.96667	1.14076	0.01334	12.6667	1.19216	0.00901
0.00224	-1.72332	-34.0121	-43.3646	2.8144	44.0692				83	1.20714	0.1137	28	1.27344	0.00664	5.3	1.13694	0.01324	13	1.19618	0.00888
0.00229	-1.65868	-33.1558	-42.3026	2.74887	43.0055				83.3333	1.19924	0.11268	28.3333	1.26195	0.00688	5.63333	1.13482	0.01255	13.3333	1.19993	0.00874
0.00234	-1.57603	-32.324	-41.2736	2.70923	41.9713				83.6667	1.20328	0.11324	28.6667	1.25158	0.01427	5.96667	1.13393	0.01343	13.6667	1.19914	0.00857
0.0024	-1.47921	-31.5057	-40.2633	2.68901	40.9534				84	1.21125	0.11356	29	1.26968	0.03078	6.3	1.14181	0.01298	14	1.19774	0.00874
0.00245	-1.37925	-30.6711	-39.233	2.66982	39.9154				84.3333	1.21603	0.11234	29.3333	1.27076	0.03094	6.63333	1.14946	0.01205	14.3333	1.19671	0.00898
0.00251	-1.25792	-29.8749	-38.2542	2.68278	38.9306				84.6667	1.22047	0.11583	29.6667	1.26057	0.03704	6.96667	1.161	0.01094	14.6667	1.19346	0.00869
0.00257	-1.13376	-29.0603	-37.2526	2.69605	37.923				85	1.22342	0.11586	30	1.25665	0.03938	7.3	1.16911	0.01281	15	1.18733	0.00824
0.00263	-0.98548	-28.3102	-36.3366	2.74841	37.0151				85.3333	1.22543	0.11626	30.3333	1.27065	0.04029	7.63333	1.17333	0.01168	15.3333	1.18516	0.0087
0.00269	-0.82225	-27.5879	-35.458	2.82296	36.1525				85.6667	1.22696	0.1166	30.6667	1.28806	0.04353	7.96667	1.17559	0.01097	15.6667	1.18331	0.009
0.00275	-0.65523	-26.8488	-34.559	2.89925	35.27				86	1.22272	0.11683	31	1.30525	0.05874	8.3	1.18033	0.01216	16	1.17797	0.00922
0.00282	-0.48431	-26.0924	-33.6391	2.97732	34.3668				86.3333	1.21765	0.11624	31.3333	1.31299	0.05412	8.63333	1.17979	0.01209	16.3333	1.17364	0.00884
0.00288	-0.30544	-25.3567	-32.7471	3.06797	33.506				86.6667	1.21218	0.11617	31.6667	1.31828	0.05373	8.96667	1.17379	0.01251	16.6667	1.16053	0.00678
0.00295	-0.10878	-24.7348	-32.0029	3.19752	32.8418				87	1.20606	0.11563	32	1.32354	0.05139	9.3	1.17153	0.01212	17	1.14231	0.00965
0.00302	0.09246	-24.0984	-31.2415	3.33009	32.1621				87.3333	1.19374	0.11405	32.3333	1.30704	0.05055	9.63333	1.1712	0.01129	17.3333	1.12903	0.01592
0.00309	0.29838	-23.4472	-30.4623	3.46575	31.4665				87.6667	1.18622	0.11426	32.6667	1.30109	0.05803	9.96667	1.16576	0.01204	17.6667	1.12387	0.02102
0.00316	0.5091	-22.7808	-29.665	3.60456	30.7548				88	1.183	0.11376	33	1.2841	0.05535	10.3	1.1618	0.01313	18	1.11739	0.02389
0.00324	0.72473	-22.0989	-28.849	3.74661	30.0265				88.3333	1.17469	0.11282	33.3333	1.26713	0.05189	10.6333	1.16132	0.01228	18.3333	1.13547	0.0257
0.00331	0.94538	-21.4012	-28.0141	3.89197	29.2812				88.6667	1.16664	0.11264	33.6667	1.26394	0.04803	10.9667	1.15783	0.0118	18.6667	1.16647	0.02908
0.00339	1.17117	-20.6871	-27.1598	4.04072	28.5186				89	1.1597	0.11105	34	1.24603	0.03862	11.3	1.1516	0.01248	19	1.17405	0.02658
0.00347	1.39997	-20.0332	-26.3827	4.20294	27.8715				89.3333	1.15336	0.10992	34.3333	1.24452	0.02608	11.6333	1.14751	0.0126	19.3333	1.16719	0.03284
0.00355	1.63215	-19.4301	-25.6714	4.37756	27.3244				89.6667	1.14856	0.10956	34.6667	1.24423	0.03139	11.9667	1.1464	0.01315	19.6667	1.1684	0.0412
0.00363	1.86974	-18.813	-24.9434	4.55626	26.7645				90	1.13859	0.10842	35	1.22578	0.02934	12.3	1.14426	0.01217	20	1.18898	0.04982
0.00372	2.11287	-18.1816	-24.1985	4.73911	26.1915				90.3333	1.13212	0.10731	35.3333	1.2102	0.02649	12.6333	1.13718	0.01189	20.3333	1.1991	0.05365
0.0038	2.36165	-17.5354	-23.4362	4.92623	25.6052				90.6667	1.12412	0.10705	35.6667	1.19432	0.0257	12.9667	1.13503	0.01193	20.6667	1.21403	0.0553
0.00389	2.61624	-16.8741	-22.6562	5.1177	25.0052				91	1.11985	0.10494	36	1.18229	0.02659	13.3	1.13275	0.01292	21	1.21939	0.05144
0.00398	2.87639	-16.1994	-21.8604	5.31352	24.3944				91.3333	1.11205	0.10417	36.3333	1.18406	0.02947	13.6333	1.1325	0.01313	21.3333	1.22967	0.05042
0.00407	3.10756	-15.6955	-21.2758	5.5027	24.0768				91.6667	1.10792	0.10189	36.6667	1.19133	0.03	13.9667	1.12951	0.01293	21.6667	1.23857	0.04573
0.00417	3.34411	-15.1798	-20.6775	5.69629	23.7519				92	1.10253	0.10243	37	1.19687	0.02899	14.3	1.13826	0.01238	22	1.2374	0.04287
0.00427	3.58617	-14.6521	-20.0653	5.89439	23.4193				92.3333	1.10643	0.1012	37.3333	1.20763	0.031	14.6333	1.14909	0.01384	22.3333	1.23005	0.04395
0.00437	3.83386	-14.1121	-19.4389	6.0971	23.0791				92.6667	1.10815	0.10211	37.6667	1.22305	0.03444	14.9667	1.16142	0.01364	22.6667	1.22551	0.04064
0.00447	4.08733	-13.5596	-18.7978	6.30454	22.7309				93	1.11708	0.1025	38	1.22875	0.03566	15.3	1.16991	0.01252	23	1.21446	0.03408
0.00457	4.3467	-12.9942	-18.1418	6.51681	22.3746				93.3333	1.12419	0.10076	38.3333	1.24551	0.03723	15.6333	1.17678	0.01482	23.3333	1.20554	0.03568
0.00468	4.61212	-12.4156	-17.4706	6.73402	22.0099				93.6667	1.1253	0.10137	38.6667	1.25818	0.03549	15.9667	1.1859	0.01501	23.6667	1.19235	0.04468
0.00479	4.88371	-11.8235	-16.7837	6.95629	21.6368				94	1.12397	0.10103	39	1.26733	0.03544	16.3	1.18959	0.01488	24	1.17652	0.04939
0.0049	5.16164	-11.2177	-16.0808	7.18374	21.2551				94.3333	1.12373	0.09908	39.3333	1.28163	0.03878	16.6333	1.19132	0.01488	24.3333	1.16088	0.04295
0.00501	5.44603	-10.5977	-15.3615	7.41648	20.8644				94.6667	1.12167	0.09785	39.6667	1.28958	0.03983	16.9667	1.18738	0.01515	24.6667	1.14197	0.03569
0.00513	5.72091	-10.0133	-14.6854	7.64406	20.5357				95	1.11402	0.09685	40	1.29727	0.04282	17.3	1.18628	0.01526	25	1.12533	0.03354
0.00525	5.96694	-9.52454	-14.1244	7.85379	20.3549				95.3333	1.11053	0.09561	40.3333	1.30478	0.0439	17.6333	1.18405	0.01426	25.3333	1.1252	0.03615
0.00537	6.21871	-9.0244	-13.5504	8.06842	20.1698				95.6667	1.10558	0.09559	40.6667	1.31362	0.04281	17.9667	1.17929	0.01507	25.6667	1.1214	0.03748
0.0055	6.47633	-8.51262	-12.9629	8.28804	19.9804				96	1.09819	0.09377	41	1.31463	0.0402	18.3	1.17672	0.01585	26	1.11221	0.03599
0.00562	6.73996	-7.98891	-12.3618	8.51278	19.7866				96.3333	1.09072	0.09333	41.3333	1.32148	0.0387	18.6333	1.17815	0.01651	26.3333	1.10101	0.03293
0.00575	7.00973	-7.453	-11.7467	8.74275	19.5883				96.6667	1.0879	0.09101	41.6667	1.3231	0.03612	18.9667	1.17284	0.01615	26.6667	1.0961	0.0306
0.00589	7.28578	-6.90461	-11.1173	8.97808	19.3854				97	1.08138	0.08919	42	1.3263	0.03179	19.3	1.17015	0.01526	27	1.09461	0.03179
0.00603	7.56827	-6.34344	-10.4732	9.2189	19.1777				97.3333	1.07434	0.08835	42.3333	1.3277	0.02842	19.6333	1.16665	0.01499	27.3333	1.08306	0.03884
0.00617	7.85733	-5.76921	-9.81404	9.46532	18.9652				97.6667	1.06784	0.08833	42.6667	1.33233	0.02762	19.9667	1.16455	0.01582	27.6667	1.08195	0.04137
0.00631	8.11315	-5.27682	-9.25243	9.68638	18.8542				98	1.06442	0.08711	43	1.33506	0.02867	20.3	1.16057	0.01651	28	1.09586	0.03898
0.00646	8.36093	-4.80635	-8.7173	9.90169	18.778				98.3333	1.05939	0.08591	43.3333	1.33538	0.03188	20.6333	1.15913	0.01609	28.3333	1.10028	0.03572
0.00661	8.61447	-4.32492	-8.16971	10.122	18.6999				98.6667	1.05288	0.08317	43.6667	1.33797	0.03023	20.9667	1.15398	0.01628	28.6667	1.10609	0.03442
0.00676	8.87392	-3.83227	-7.60936	10.3475	18.62				99	1.04578	0.08198	44	1.344	0.03016	21.3	1.1513	0.01609	29	1.11193	0.03361
0.00692	9.13941	-3.32815	-7.03595	10.5782	18.5383				99.3333	1.04261	0.08188	44.3333	1.34889	0.02944	21.6333	1.14977	0.01689	29.3333	1.11405	0.03312
0.00708	9.41109	-2.81229	-6.44919	10.8143	18.4547				99.6667	1.03738	0.08262	44.6667	1.35434	0.03028	21.9667	1.14567	0.01583	29.6667	1.11362	0.03147
0.00724	9.6891	-2.28441	-5.84877	11.0559	18.3691				100	1.03241	0.08008	45	1.35997	0.03266	22.3	1.1432	0.01718	30	1.10807	0.02899
0.00741	9.9259	-1.84121	-5.34611	11.2631	18.3428				100.333	1.03917	0.08084	45.3333	1.36667	0.03291	22.6333	1.14385	0.01743	30.3333	1.09083	0.02708
0.00759	10.1341	-1.45711	-4.91176	11.4465	18.3598				100.667	1.04631	0.07876	45.6667	1.37338	0.03105	22.9667	1.15178	0.01638	30.6667	1.07094	0.02738
0.00776	10.3471	-1.06407	-4.46729	11.6342	18.3772				101	1.05009	0.07949	46	1.37899	0.0309	23.3	1.15946	0.0161	31	1.0536	0.02861
0.00794	10.5651	-0.66188	-4.01247	11.8262	18.395				101.333	1.0557	0.08076	46.3333	1.38643	0.03229	23.6333	1.17239	0.01716	31.3333	1.03203	0.03093
0.00813	10.7882	-0.25031	-3.54705	12.0228	18.4131				101.667	1.0625	0.07993	46.6667	1.39172	0.03216	23.9667	1.18156	0.01681	31.6667	1.01029	0.03341
0.00832	11.0164	0.17084	-3.07079	12.2239	18.4318				102	1.06554	0.07892	47	1.40076	0.03354	24.3	1.18539	0.01863	32	0.99751	0.03959
0.00851	11.25	0.6018	-2.58344	12.4297	18.4508				102.333	1.06929	0.07715	47.3333	1.41596	0.035	24.6333	1.1883	0.01854	32.3333	0.98557	0.04552
0.00871	11.4891	1.0428	-2.08474	12.6403	18.4703				102.667	1.06664	0.07837	47.6667	1.43023	0.03484	24.9667	1.1918	0.01703	32.6667	0.97095	0.04978
0.00891	11.7336	1.49407	-1.57442	12.8558	18.4902				103	1.0625	0.077	48	1.44671	0.03701	25.3	1.19251	0.01889	33	0.95926	0.05126
0.00912	11.9839	1.95585	-1.05221	13.0763	18.5106				103.333	1.06306	0.07593	48.3333	1.45387	0.03719	25.6333	1.18754	0.01625	33.3333	0.94887	0.05366
0.00933	12.2401	2.42839	-0.51785	13.3019	18.5315				103.667	1.05766	0.07627	48.6667	1.45623	0.03847	25.9667	1.18358	0.01733	33.6667	0.93768	0.0561
0.00955	12.4973	2.90346	0.01939	13.5286	18.5552				104	1.05056	0.07576	49	1.45795	0.0388	26.3	1.18348	0.01762	34	0.92808	0.05902
0.00977	12.6867	3.26001	0.42269	13.696	18.6147				104.333	1.04326	0.07534	49.3333	1.45429	0.0387	26.6333	1.18094	0.01701	34.3333	0.92321	0.0599
0.01	12.8805	3.62487	0.83538	13.8672	18.6756				104.667	1.04651	0.07398	49.6667	1.44629	0.0375	26.9667	1.17548	0.01741	34.6667	0.9151	0.06049
0.01023	13.0788	3.99822	1.25768	14.0425	18.7379				105	1.04005	0.07416	50	1.43696	0.0359	27.3	1.17013	0.01794	35	0.91059	0.06182
0.01047	13.2817	4.38027	1.68982	14.2218	18.8016				105.333	1.03406	0.07184	50.3333	1.43603	0.0372	27.6333	1.12587	0.02013	35.3333	0.90449	0.06441
0.01072	13.4894	4.77122	2.13203	14.4053	18.8669				105.667	1.03141	0.07183	50.6667	1.43547	0.03652	27.9667	1.07722	0.03211	35.6667	0.8971	0.06624
0.01096	13.7019	5.17128	2.58454	14.5931	18.9337				106	1.02771	0.07179	51	1.42628	0.03404	28.3	1.06046	0.05171	36	0.89054	0.06781
0.01122	13.9193	5.58065	3.04759	14.7852	19.002				106.333	1.02212	0.06907	51.3333	1.42256	0.03464	28.6333	1.02423	0.04413	36.3333	0.88694	0.06951
0.01148	14.1418	5.99956	3.52142	14.9818	19.0719				106.667	1.01964	0.06918	51.6667	1.41904	0.03502	28.9667	1.0252	0.04776	36.6667	0.88577	0.0695
0.01175	14.3695	6.42823	4.00629	15.183	19.1434				107	1.01245	0.06827	52	1.41484	0.03503	29.3	1.02223	0.03221	37	0.8873	0.07041
0.01202	14.5394	6.76074	4.38399	15.3327	19.2141				107.333	1.01061	0.06501	52.3333	1.40918	0.0366	29.6333	1.02861	0.04581	37.3333	0.89403	0.07105
0.0123	14.7109	7.09697	4.76599	15.4838	19.2863				107.667	1.00601	0.06597	52.6667	1.40343	0.03503	29.9667	1.02594	0.06211	37.6667	0.89527	0.07242
0.01259	14.8864	7.44103	5.1569	15.6384	19.3601				108	1.00001	0.06455	53	1.40206	0.03737	30.3	1.02578	0.06664	38	0.89557	0.07219
0.01288	15.066	7.79311	5.5569	15.7965	19.4357				108.333	0.9964	0.06243	53.3333	1.39925	0.03752	30.6333	1.0195	0.05869	38.3333	0.89508	0.07181
0.01318	15.2497	8.15339	5.96623	15.9584	19.5131				108.667	0.99472	0.06219	53.6667	1.39282	0.03775	30.9667	1.0228	0.05284	38.6667	0.89508	0.07194
0.01349	15.4377	8.52206	6.38509	16.124	19.5922				109	0.99814	0.06094	54	1.38989	0.0399	31.3	1.02137	0.04717	39	0.89318	0.07229
0.0138	15.6301	8.89932	6.81371	16.2935	19.6732				109.333	1.00402	0.06188	54.3333	1.38941	0.0408	31.6333	1.02535	0.04653	39.3333	0.8868	0.07334
0.01413	15.7923	9.2237	7.18346	16.4361	19.7425				109.667	1.01105	0.06105	54.6667	1.38638	0.0425	31.9667	1.02915	0.04342	39.6667	0.8842	0.0745
0.01445	15.9145	9.47801	7.47515	16.5431	19.7962				110	1.01792	0.06022	55	1.39051	0.04282	32.3	1.01609	0.04755	40	0.88289	0.07558
0.01479	16.0395	9.73823	7.77364	16.6526	19.8511				110.333	1.02088	0.06027	55.3333	1.40284	0.04619	32.6333	1.01148	0.04892	40.3333	0.87626	0.07349
0.01514	16.1675	10.0045	8.07909	16.7646	19.9073				110.667	1.02092	0.05874	55.6667	1.41639	0.04656	32.9667	1.01181	0.05016	40.6667	0.8696	0.07252
0.01549	16.2984	10.277	8.39164	16.8793	19.9648				111	1.02288	0.05768	56	1.42329	0.0504	33.3	1.01441	0.05125	41	0.86763	0.07203
0.01585	16.4324	10.5559	8.71148	16.9966	20.0237				111.333	1.01984	0.05683	56.3333	1.43251	0.05152	33.6333	1.02008	0.04858	41.3333	0.86122	0.07101
0.01622	16.5696	10.8412	9.03877	17.1167	20.0839				111.667	1.01472	0.05674	56.6667	1.43595	0.05197	33.9667	1.03129	0.0462	41.6667	0.85576	0.07017
0.0166	16.7099	11.1332	9.37368	17.2396	20.1455				112	1.01008	0.05575	57	1.43314	0.05433	34.3	1.03298	0.04707	42	0.85046	0.06994
0.01698	16.8535	11.432	9.71639	17.3653	20.2086				112.333	1.00815	0.05419	57.3333	1.42959	0.05673	34.6333	1.02254	0.04451	42.3333	0.84761	0.07104
0.01738	17.0004	11.7377	10.0671	17.4939	20.2731				112.667	1.00278	0.05441	57.6667	1.42244	0.05719	34.9667	1.01592	0.04759	42.6667	0.8426	0.07138
0.01778	17.1507	12.0506	10.426	17.6256	20.3392				113	0.99755	0.05405	58	1.41327	0.05526	35.3	1.01301	0.05009	43	0.83569	0.07074
0.0182	17.3046	12.3707	10.7932	17.7603	20.4067				113.333	0.99505	0.0542	58.3333	1.40648	0.05627	35.6333	1.00812	0.05089	43.3333	0.83229	0.07144
0.01862	17.4333	12.6475	11.1122	17.8726	20.4612				113.667	0.99191	0.05332	58.6667	1.39413	0.05463	35.9667	1.00099	0.05042	43.6667	0.83049	0.07159
0.01905	17.5305	12.8695	11.3704	17.9567	20.4993				114	0.98632	0.0519	59	1.38361	0.05506	36.3	1.00002	0.04766	44	0.82611	0.07182
0.0195	17.6299	13.0967	11.6347	18.0428	20.5382				114.333	0.98056	0.05113	59.3333	1.3781	0.05608	36.6333	0.99291	0.04182	44.3333	0.82877	0.07255
0.01995	17.7317	13.3292	11.905	18.1308	20.5781				114.667	0.97633	0.05197	59.6667	1.37367	0.05498	36.9667	0.98727	0.03916	44.6667	0.83658	0.0721
0.02042	17.8358	13.567	12.1817	18.221	20.6189				115	0.97377	0.05083	60	1.36223	0.05542	37.3	0.98301	0.04249	45	0.84637	0.07303
0.02089	17.9423	13.8105	12.4648	18.3132	20.6606				115.333	0.96746	0.04983	60.3333	1.35491	0.0537	37.6333	0.97617	0.04752	45.3333	0.8538	0.07471
0.02138	18.0513	14.0596	12.7545	18.4076	20.7033				115.667	0.96563	0.04974	60.6667	1.35382	0.05462	37.9667	0.96634	0.04948	45.6667	0.86002	0.07538
0.02188	18.1629	14.3145	13.051	18.5042	20.747				116	0.96322	0.04875	61	1.34667	0.05398	38.3	0.95628	0.04542	46	0.8663	0.07649
0.02239	18.2771	14.5753	13.3544	18.603	20.7918				116.333	0.96161	0.04827	61.3333	1.34262	0.05498	38.6333	0.94901	0.04187	46.3333	0.86983	0.07693
0.02291	18.3898	14.8334	13.6547	18.7006	20.8354				116.667	0.95614	0.04833	61.6667	1.33618	0.0552	38.9667	0.94991	0.04113	46.6667	0.87033	0.077
0.02344	18.4513	14.9815	13.8295	18.7538	20.8529				117	0.96356	0.04811	62	1.32975	0.0526	39.3	0.95078	0.04272	47	0.87423	0.07753
0.02399	18.5143	15.1331	14.0084	18.8083	20.8707				117.333	0.97206	0.04752	62.3333	1.32651	0.05392	39.6333	0.96244	0.04075	47.3333	0.87221	0.07817
0.02455	18.5787	15.2882	14.1915	18.864	20.8889				117.667	0.9794	0.04797	62.6667	1.31746	0.05374	39.9667	0.97306	0.04106	47.6667	0.87172	0.07809
0.02512	18.6447	15.4469	14.3788	18.9211	20.9076				118	0.98737	0.04677	63	1.31257	0.05485	40.3	0.98066	0.04041	48	0.8705	0.07772
0.0257	18.7121	15.6093	14.5705	18.9795	20.9267				118.333	0.99265	0.04758	63.3333	1.30746	0.05409	40.6333	0.98683	0.03709	48.3333	0.86577	0.07663
0.0263	18.7812	15.7754	14.7667	19.0392	20.9462				118.667	0.99643	0.04702	63.6667	1.30766	0.05521	40.9667	0.99061	0.0378	48.6667	0.86611	0.07831
0.02692	18.8518	15.9455	14.9674	19.1003	20.9663				119	1.00065	0.04861	64	1.31394	0.05587	41.3	0.99071	0.03752	49	0.86751	0.07765
0.02754	18.9241	16.1195	15.1728	19.1628	20.9867				119.333	0.99904	0.04703	64.3333	1.32011	0.05625	41.6333	0.9987	0.03811	49.3333	0.86429	0.07702
0.02818	18.9981	16.2976	15.3829	19.2268	21.0077				119.667	0.99827	0.04577	64.6667	1.33058	0.0595	41.9667	0.99511	0.0359	49.6667	0.86303	0.07701
0.02884	19.0738	16.4798	15.598	19.2923	21.0291				120	0.99831	0.04518	65	1.33422	0.06116	42.3	0.9886	0.03487	50	0.86285	0.07581
0.02951	19.1513	16.6663	15.8181	19.3593	21.051				120.333	0.9983	0.04349	65.3333	1.33382	0.0598	42.6333	0.9833	0.03621	50.3333	0.86152	0.07524
0.0302	19.2305	16.8571	16.0433	19.4279	21.0735				120.667	0.99081	0.04447	65.6667	1.3308	0.06048	42.9667	0.98164	0.03656	50.6667	0.85927	0.07544
0.0309	19.3117	17.0523	16.2738	19.4981	21.0965				121	0.9895	0.04398	66	1.32611	0.06101	43.3	0.97592	0.03494	51	0.85906	0.0738
0.03162	19.3947	17.2521	16.5096	19.5699	21.12				121.333	0.99051	0.04323	66.3333	1.31658	0.06141	43.6333	0.96819	0.03579	51.3333	0.85701	0.07324
0.03236	19.4474	17.3838	16.6668	19.6157	21.1303				121.667	0.98481	0.0419	66.6667	1.30292	0.0614	43.9667	0.96848	0.03467	51.6667	0.85676	0.07302
0.03311	19.4938	17.5014	16.8078	19.656	21.1376				122	0.98091	0.04138	67	1.29322	0.06182	44.3	0.96548	0.03538	52	0.85405	0.07136
0.03388	19.5413	17.6217	16.9521	19.6972	21.145				122.333	0.97705	0.03969	67.3333	1.2843	0.06178	44.6333	0.96106	0.03406	52.3333	0.85399	0.07176
0.03467	19.5898	17.7448	17.0998	19.7394	21.1526				122.667	0.97592	0.04088	67.6667	1.27316	0.05924	44.9667	0.95784	0.03397	52.6667	0.85296	0.07018
0.03548	19.6395	17.8708	17.2509	19.7825	21.1605				123	0.97446	0.03897	68	1.25994	0.05928	45.3	0.95556	0.03298	53	0.85397	0.06991
0.03631	19.6904	17.9998	17.4055	19.8267	21.1684				123.333	0.9728	0.03804	68.3333	1.25167	0.05899	45.6333	0.95457	0.0334	53.3333	0.86239	0.0697
0.03715	19.7425	18.1317	17.5637	19.8719	21.1766				123.667	0.96915	0.03646	68.6667	1.24228	0.05926	45.9667	0.94877	0.03345	53.6667	0.87156	0.06896
0.03802	19.7957	18.2667	17.7256	19.9181	21.185				124	0.96789	0.03589	69	1.23273	0.05803	46.3	0.94405	0.03276	54	0.88182	0.06945
0.0389	19.8502	18.4049	17.8913	19.9655	21.1936				124.333	0.96366	0.03619	69.3333	1.22423	0.05887	46.6333	0.94266	0.0306	54.3333	0.89013	0.06897
0.03981	19.906	18.5463	18.0608	20.0139	21.2023				124.667	0.96265	0.03564	69.6667	1.22247	0.05786	46.9667	0.93926	0.02986	54.6667	0.8958	0.06959
0.04074	19.9604	18.6834	18.2252	20.0612	21.2108				125	0.96072	0.0356	70	1.21237	0.05834	47.3	0.93505	0.02823	55	0.89737	0.06848
0.04169	19.9901	18.7499	18.3045	20.088	21.2144				125.333	0.95879	0.03415	70.3333	1.2028	0.05662	47.6333	0.94052	0.02994	55.3333	0.90385	0.0689
0.04266	20.0206	18.8179	18.3857	20.1153	21.2181				125.667	0.96607	0.03355	70.6667	1.19866	0.0549	47.9667	0.94707	0.03034	55.6667	0.90162	0.0681
0.04365	20.0517	18.8876	18.4687	20.1433	21.2219				126	0.97206	0.03447	71	1.19548	0.05434	48.3	0.95424	0.03122	56	0.89956	0.06761
0.04467	20.0836	18.9588	18.5537	20.1719	21.2258				126.333	0.98347	0.03403	71.3333	1.18984	0.05245	48.6333	0.9614	0.02993	56.3333	0.89986	0.06595
0.04571	20.1162	19.0317	18.6406	20.2012	21.2298				126.667	0.99179	0.03335	71.6667	1.19015	0.0524	48.9667	0.96765	0.03186	56.6667	0.89908	0.06617
0.04677	20.1495	19.1063	18.7295	20.2312	21.2339				127	0.99647	0.03261	72	1.19852	0.05093	49.3	0.97318	0.03046	57	0.89797	0.06616
0.04786	20.1837	19.1826	18.8206	20.2619	21.238				127.333	0.99931	0.03282	72.3333	1.20651	0.05162	49.6333	0.97569	0.03032	57.3333	0.89343	0.06465
0.04898	20.2186	19.2608	18.9137	20.2933	21.2423				127.667	1.00358	0.03256	72.6667	1.20992	0.05439	49.9667	0.9785	0.03036	57.6667	0.89573	0.0639
0.05012	20.2544	19.3407	19.0091	20.3254	21.2466				128	1.00417	0.03244	73	1.21938	0.0541	50.3	0.97709	0.03091	58	0.89439	0.06432
0.05129	20.291	19.4225	19.1066	20.3583	21.2511				128.333	1.00008	0.03344	73.3333	1.22437	0.05467	50.6333	0.97446	0.03009	58.3333	0.89143	0.06308
0.05248	20.3284	19.5062	19.2064	20.3919	21.2557				128.667	1.00026	0.03301	73.6667	1.22624	0.05542	50.9667	0.97319	0.031	58.6667	0.88879	0.06238
0.0537	20.3667	19.5918	19.3086	20.4263	21.2603				129	0.99871	0.03154	74	1.22533	0.05352	51.3	0.96567	0.03028	59	0.88903	0.06234
0.05495	20.4059	19.6795	19.4131	20.4616	21.2651				129.333	0.9964	0.03148	74.3333	1.22108	0.05405	51.6333	0.96294	0.03085	59.3333	0.88804	0.0615
0.05623	20.446	19.7692	19.52	20.4976	21.27				129.667	0.9927	0.03091	74.6667	1.21389	0.05231	51.9667	0.96211	0.02999	59.6667	0.88419	0.05998
0.05754	20.4871	19.8609	19.6295	20.5345	21.275				130	0.99269	0.03121	75	1.20837	0.05304	52.3	0.95649	0.03009	60	0.88417	0.05942
0.05888	20.5237	19.9411	19.7249	20.5677	21.2795				130.333	0.99116	0.02968	75.3333	1.19932	0.05014	52.6333	0.94907	0.03241	60.3333	0.88384	0.05956
0.06026	20.5507	19.9957	19.7896	20.5925	21.2829				130.667	0.98908	0.03021	75.6667	1.18849	0.04929	52.9667	0.94409	0.03371	60.6667	0.88507	0.05857
0.06166	20.5782	20.0515	19.8558	20.6178	21.2863				131	0.98281	0.02902	76	1.18401	0.05095	53.3	0.93949	0.03502	61	0.88502	0.05843
0.0631	20.6064	20.1087	19.9235	20.6438	21.2898				131.333	0.98552	0.02953	76.3333	1.17832	0.05022	53.6333	0.93568	0.03387	61.3333	0.89321	0.05806
0.06457	20.6353	20.1672	19.9927	20.6704	21.2934				131.667	0.98351	0.02967	76.6667	1.16735	0.04976	53.9667	0.93196	0.03488	61.6667	0.90281	0.05786
0.06607	20.6648	20.227	20.0636	20.6976	21.2971				132	0.97925	0.02895	77	1.15967	0.04887	54.3	0.92865	0.03533	62	0.9117	0.05808
0.06761	20.695	20.2882	20.1362	20.7254	21.3009				132.333	0.97619	0.02966	77.3333	1.15365	0.05102	54.6333	0.92583	0.03571	62.3333	0.91924	0.05847
0.06918	20.726	20.3509	20.2104	20.7538	21.3047				132.667	0.97651	0.02807	77.6667	1.1489	0.04974	54.9667	0.92388	0.03547	62.6667	0.92772	0.0576
0.07079	20.7576	20.415	20.2864	20.783	21.3087				133	0.9755	0.02827	78	1.14071	0.05092	55.3	0.91777	0.03674	63	0.9325	0.05791
0.07244	20.79	20.4806	20.3641	20.8128	21.3127				133.333	0.97301	0.0272	78.3333	1.13197	0.05108	55.6333	0.91604	0.0374	63.3333	0.94061	0.05796
0.07413	20.8231	20.5478	20.4436	20.8433	21.3169				133.667	0.98059	0.02734	78.6667	1.12939	0.05224	55.9667	0.91482	0.03903	63.6667	0.93761	0.05657
0.07586	20.857	20.6165	20.525	20.8745	21.3211				134	0.99164	0.02778	79	1.12327	0.05149	56.3	0.91892	0.03956	64	0.93766	0.05641
0.07762	20.8785	20.6545	20.5691	20.8947	21.3245				134.333	0.99752	0.02947	79.3333	1.1168	0.05334	56.6333	0.92428	0.03925	64.3333	0.94202	0.05558
0.07943	20.897	20.6852	20.6043	20.9123	21.3276				134.667	1.00656	0.02834	79.6667	1.11442	0.05188	56.9667	0.93374	0.04073	64.6667	0.93776	0.05522
0.08128	20.916	20.7165	20.6403	20.9304	21.3309				135	1.01684	0.02839	80	1.10951	0.05264	57.3	0.94226	0.04169	65	0.93301	0.05381
0.08318	20.9355	20.7486	20.6771	20.9489	21.3343				135.333	1.02179	0.02806	80.3333	1.11106	0.05441	57.6333	0.943	0.04417	65.3333	0.93287	0.05427
0.08511	20.9554	20.7815	20.7147	20.9678	21.3377				135.667	1.02494	0.0285	80.6667	1.11661	0.05747	57.9667	0.94539	0.04424	65.6667	0.9332	0.05331
0.0871	20.9758	20.8151	20.7533	20.9872	21.3412				136	1.0281	0.02891	81	1.1247	0.05759	58.3	0.94824	0.04698	66	0.93088	0.05232
0.08913	20.9966	20.8495	20.7928	21.007	21.3448				136.333	1.02586	0.02927	81.3333	1.13386	0.06253	58.6333	0.94729	0.04721	66.3333	0.92753	0.05139
0.0912	21.0179	20.8848	20.8331	21.0273	21.3484				136.667	1.02547	0.02977	81.6667	1.1399	0.06147	58.9667	0.94155	0.04705	66.6667	0.92639	0.05185
0.09333	21.0398	20.9208	20.8744	21.0481	21.3522				137	1.0248	0.03046	82	1.13927	0.06354	59.3	0.9397	0.04859	67	0.92288	0.05003
0.0955	21.0621	20.9577	20.9167	21.0693	21.356				137.333	1.01959	0.02871	82.3333	1.1368	0.06516	59.6333	0.93858	0.04785	67.3333	0.92487	0.05057
0.09772	21.085	20.9954	20.9599	21.091	21.36				137.667	1.0178	0.02996	82.6667	1.13756	0.0647	59.9667	0.93552	0.04955	67.6667	0.92303	0.05057
0.1	21.1084	21.034	21.0042	21.1133	21.364				138	1.01907	0.03046	83	1.13103	0.06438	60.3	0.92866	0.05054	68	0.92084	0.04964
0.10233	21.1323	21.0735	21.0495	21.136	21.3681				138.333	1.01714	0.03045	83.3333	1.12097	0.06453	60.6333	0.92739	0.05176	68.3333	0.91869	0.0485
0.10471	21.1568	21.1139	21.0958	21.1593	21.3723				138.667	1.01163	0.03115	83.6667	1.11314	0.06523	60.9667	0.92556	0.05431	68.6667	0.91787	0.04817
0.10715	21.1818	21.1553	21.1433	21.1831	21.3766				139	1.01114	0.03019	84	1.10728	0.0631	61.3	0.9216	0.0551	69	0.91687	0.04823
0.10965	21.1973	21.1772	21.1677	21.1981	21.3799				139.333	1.00857	0.03289	84.3333	1.0947	0.06291	61.6333	0.9176	0.0539	69.3333	0.91353	0.04671
0.1122	21.2093	21.1918	21.1836	21.2099	21.3829				139.667	1.00691	0.03174	84.6667	1.08847	0.06004	61.9667	0.91565	0.05558	69.6667	0.91553	0.04655
0.11482	21.2215	21.2068	21.1998	21.222	21.386				140	1.00549	0.03242	85	1.08159	0.0577	62.3	0.91428	0.05537	70	0.92378	0.04616
0.11749	21.234	21.2221	21.2163	21.2343	21.3891				140.333	1.00231	0.03391	85.3333	1.07275	0.05732	62.6333	0.90582	0.0557	70.3333	0.93049	0.04742
0.12023	21.2467	21.2377	21.2333	21.2469	21.3923				140.667	1.00214	0.03359	85.6667	1.06446	0.0557	62.9667	0.90317	0.05691	70.6667	0.94188	0.04643
0.12303	21.2598	21.2538	21.2507	21.2599	21.3956				141	1.00043	0.03305	86	1.05637	0.05631	63.3	0.90262	0.05857	71	0.94894	0.04702
0.12589	21.2732	21.2702	21.2684	21.2731	21.399				141.333	0.99765	0.03411	86.3333	1.05563	0.05376	63.6333	0.89992	0.05902	71.3333	0.95047	0.04706
0.12882	21.2869	21.2869	21.2866	21.2866	21.4024				141.667	0.99496	0.03464	86.6667	1.04962	0.05264	63.9667	0.89901	0.06016	71.6667	0.95698	0.04615
0.13183	21.3009	21.3041	21.3052	21.3005	21.4059				142	0.99301	0.03453	87	1.04176	0.05097	64.3	0.90541	0.06108	72	0.96053	0.04601
0.1349	21.3153	21.3217	21.3242	21.3146	21.4095				142.333	1.00034	0.03543	87.3333	1.03799	0.05254	64.6333	0.91595	0.06135	72.3333	0.96094	0.04551
0.13804	21.33	21.3396	21.3437	21.3291	21.4132				142.667	1.00821	0.03622	87.6667	1.03711	0.05324	64.9667	0.92264	0.063	72.6667	0.95677	0.04526
0.14125	21.3405	21.3511	21.3558	21.3396	21.4164				143	1.01789	0.03711	88	1.03475	0.04896	65.3	0.92982	0.06339	73	0.95511	0.04376
0.14454	21.3477	21.3573	21.3617	21.347	21.419				143.333	1.02921	0.03761	88.3333	1.03468	0.04962	65.6333	0.93858	0.0658	73.3333	0.95654	0.04375
0.14791	21.3551	21.3637	21.3678	21.3544	21.4218				143.667	1.03156	0.03729	88.6667	1.04371	0.04783	65.9667	0.9419	0.06503	73.6667	0.95207	0.04284
0.15136	21.3626	21.3701	21.374	21.3621	21.4246				144	1.03621	0.03758	89	1.05078	0.04876	66.3	0.94634	0.06665	74	0.94906	0.04218
0.15488	21.3703	21.3768	21.3804	21.3699	21.4275				144.333	1.04066	0.03835	89.3333	1.05882	0.04593	66.6333	0.94602	0.06718	74.3333	0.94932	0.04159
0.15849	21.3783	21.3836	21.3869	21.378	21.4305				144.667	1.04026	0.03922	89.6667	1.06467	0.04743	66.9667	0.94406	0.06779	74.6667	0.94824	0.041
0.16218	21.3863	21.3905	21.3936	21.3862	21.4335				145	1.03768	0.03941	90	1.07051	0.04751	67.3	0.94289	0.06707	75	0.94396	0.03927
0.16596	21.3946	21.3976	21.4004	21.3946	21.4366				145.333	1.03245	0.03992	90.3333	1.07187	0.04765	67.6333	0.93977	0.06656	75.3333	0.9407	0.0393
0.16982	21.4031	21.4049	21.4074	21.4032	21.4397				145.667	1.03435	0.03949	90.6667	1.07453	0.047	67.9667	0.93423	0.0667	75.6667	0.94288	0.03881
0.17378	21.4091	21.4098	21.4119	21.4093	21.4424				146	1.03058	0.03987	91	1.07139	0.04753	68.3	0.93314	0.06522	76	0.93808	0.03815
0.17783	21.4141	21.4137	21.4153	21.4144	21.4449				146.333	1.0276	0.0398	91.3333	1.06789	0.0477	68.6333	0.93104	0.06601	76.3333	0.93424	0.03702
0.18197	21.4192	21.4176	21.4188	21.4195	21.4475				146.667	1.0281	0.041	91.6667	1.06491	0.04575	68.9667	0.92772	0.06546	76.6667	0.93114	0.03671
0.18621	21.4244	21.4216	21.4223	21.4248	21.4502				147	1.02581	0.04107	92	1.0591	0.04563	69.3	0.92251	0.06518	77	0.93313	0.0359
0.19055	21.4297	21.4258	21.426	21.4302	21.4529				147.333	1.01871	0.04048	92.3333	1.05109	0.04479	69.6333	0.92167	0.06483	77.3333	0.92914	0.03536
0.19498	21.4351	21.43	21.4297	21.4357	21.4556				147.667	1.01727	0.04046	92.6667	1.04916	0.04557	69.9667	0.91888	0.06305	77.6667	0.93006	0.03495
0.19953	21.4407	21.4343	21.4335	21.4414	21.4585				148	1.0142	0.04169	93	1.04423	0.04353	70.3	0.91351	0.06314	78	0.93791	0.03499
0.20417	21.4454	21.4382	21.4367	21.4461	21.4611				148.333	1.01331	0.04287	93.3333	1.03775	0.04245	70.6333	0.9115	0.06267	78.3333	0.94628	0.03436
0.20893	21.4493	21.4421	21.4405	21.45	21.4635				148.667	1.00993	0.04071	93.6667	1.03403	0.04216	70.9667	0.90553	0.06156	78.6667	0.95424	0.03425
0.2138	21.453	21.446	21.4444	21.4536	21.4659				149	1.00567	0.04153	94	1.0322	0.04241	71.3	0.90382	0.06251	79	0.96057	0.03398
0.21878	21.4566	21.4499	21.4483	21.4571	21.4683				149.333	1.00602	0.04126	94.3333	1.02891	0.04203	71.6333	0.90025	0.06129	79.3333	0.96824	0.03467
0.22387	21.4601	21.4537	21.4522	21.4607	21.4708				149.667	1.00427	0.04359	94.6667	1.02801	0.04276	71.9667	0.89794	0.05969	79.6667	0.97154	0.03319
0.22909	21.4637	21.4576	21.4562	21.4642	21.4733				150	1	0.04247	95	1.02301	0.04419	72.3	0.89524	0.05971	80	0.97672	0.03333
0.23442	21.4671	21.4612	21.4599	21.4676	21.4759				150.333	1.0097	0.04313	95.3333	1.02003	0.04433	72.6333	0.89403	0.05795	80.3333	0.97395	0.0324
0.23988	21.4704	21.4648	21.4636	21.4709	21.4785				150.667	1.01877	0.04406	95.6667	1.01756	0.04446	72.9667	0.89763	0.05968	80.6667	0.97137	0.03211
0.24547	21.4738	21.4684	21.4674	21.4743	21.4812				151	1.02621	0.04451	96	1.01471	0.04398	73.3	0.90668	0.05895	81	0.97165	0.03222
0.25119	21.4773	21.4722	21.4712	21.4778	21.484				151.333	1.03495	0.04507	96.3333	1.01324	0.04676	73.6333	0.91573	0.05832	81.3333	0.97012	0.03112
0.25704	21.4809	21.476	21.4751	21.4814	21.4868				151.667	1.04217	0.0449	96.6667	1.01196	0.04585	73.9667	0.92261	0.05987	81.6667	0.96303	0.03069
0.26303	21.4844	21.4797	21.4789	21.4848	21.4897				152	1.04803	0.04474	97	1.01196	0.04997	74.3	0.92536	0.0596	82	0.95998	0.03116
0.26915	21.4877	21.4832	21.4825	21.4882	21.4926				152.333	1.05222	0.04687	97.3333	1.01661	0.0496	74.6333	0.92829	0.05866	82.3333	0.96195	0.03011
0.27542	21.4912	21.4868	21.4861	21.4916	21.4956				152.667	1.05212	0.04745	97.6667	1.02633	0.04846	74.9667	0.93172	0.05846	82.6667	0.95499	0.0298
0.28184	21.4947	21.4905	21.4899	21.4951	21.4987				153	1.04977	0.04757	98	1.03628	0.05138	75.3	0.93078	0.05924	83	0.95239	0.02931
0.2884	21.4983	21.4943	21.4937	21.4987	21.5018				153.333	1.05138	0.04691	98.3333	1.04182	0.05053	75.6333	0.92794	0.05881	83.3333	0.94893	0.02895
0.29512	21.5018	21.4979	21.4974	21.5022	21.505				153.667	1.04875	0.0475	98.6667	1.04444	0.05196	75.9667	0.9218	0.05918	83.6667	0.94673	0.02801
0.302	21.5053	21.5015	21.501	21.5056	21.5082				154	1.04224	0.04673	99	1.04491	0.05155	76.3	0.92145	0.05876	84	0.94415	0.0284
0.30903	21.5088	21.5052	21.5047	21.5092	21.5115				154.333	1.04168	0.04843	99.3333	1.04584	0.05331	76.6333	0.91768	0.05877	84.3333	0.93979	0.02832
0.31623	21.5125	21.5089	21.5085	21.5128	21.5149				154.667	1.03868	0.04794	99.6667	1.04354	0.05161	76.9667	0.91165	0.05797	84.6667	0.93643	0.02725
									155	1.03668	0.0478	100	1.03595	0.051	77.3	0.91051	0.05759	85	0.93324	0.02616
									155.333	1.03034	0.04803	100.333	1.03506	0.05009	77.6333	0.90852	0.05925	85.3333	0.92824	0.02548
									155.667	1.02852	0.04691	100.667	1.03066	0.05027	77.9667	0.90208	0.05854	85.6667	0.92484	0.02635
									156	1.0274	0.04806	101	1.02405	0.05043	78.3	0.89903	0.05891	86	0.92744	0.0258
									156.333	1.02553	0.04715	101.333	1.01819	0.05059	78.6333	0.89723	0.05768	86.3333	0.92449	0.02578
									156.667	1.02103	0.04782	101.667	1.01505	0.04883	78.9667	0.89426	0.05777	86.6667	0.93066	0.02549
									157	1.01906	0.04574	102	1.01295	0.04768	79.3	0.88725	0.05758	87	0.93666	0.02559
									157.333	1.01685	0.04802	102.333	1.00671	0.0488	79.6333	0.88318	0.05598	87.3333	0.94659	0.02613
									157.667	1.01419	0.04646	102.667	1.00332	0.04667	79.9667	0.88228	0.05696	87.6667	0.95142	0.02556
									158	1.0115	0.04726	103	1.00361	0.04715	80.3	0.88056	0.05743	88	0.95376	0.02691
									158.333	1.00713	0.04557	103.333	0.99853	0.04541	80.6333	0.877	0.05642	88.3333	0.95727	0.02647
									158.667	1.006	0.04567	103.667	0.99252	0.04648	80.9667	0.88471	0.05569	88.6667	0.95813	0.02583
									159	1.01209	0.04659	104	0.98886	0.04661	81.3	0.89339	0.05641	89	0.95581	0.02677
									159.333	1.01885	0.04501	104.333	0.98797	0.04677	81.6333	0.89957	0.0565	89.3333	0.95259	0.02601
									159.667	1.02838	0.04453	104.667	0.98394	0.04697	81.9667	0.90731	0.05627	89.6667	0.95029	0.02628
									160	1.03618	0.0481	105	0.98586	0.04642	82.3	0.91434	0.05615	90	0.94875	0.02626
									160.333	1.04266	0.04676	105.333	0.99472	0.0469	82.6333	0.9196	0.05589	90.3333	0.94412	0.02589
									160.667	1.045	0.04592	105.667	1.00271	0.04869	82.9667	0.92218	0.05595	90.6667	0.94205	0.02707
									161	1.04777	0.04624	106	1.01047	0.04797	83.3	0.92387	0.05644	91	0.93886	0.02709
									161.333	1.04682	0.04595	106.333	1.01553	0.04906	83.6333	0.92137	0.05794	91.3333	0.93693	0.02608
									161.667	1.04329	0.04498	106.667	1.02091	0.04928	83.9667	0.92048	0.05726	91.6667	0.9298	0.0266
									162	1.0426	0.04464	107	1.02118	0.05162	84.3	0.91814	0.05615	92	0.92697	0.02608
									162.333	1.03995	0.04509	107.333	1.02341	0.05221	84.6333	0.91417	0.05677	92.3333	0.92682	0.02631
									162.667	1.03618	0.04512	107.667	1.02147	0.05397	84.9667	0.91243	0.05616	92.6667	0.92302	0.02637
									163	1.03228	0.04483	108	1.01544	0.05502	85.3	0.91378	0.05601	93	0.91724	0.02571
									163.333	1.03182	0.04359	108.333	1.01329	0.05613	85.6333	0.90659	0.0561	93.3333	0.91277	0.02599
									163.667	1.02852	0.04434	108.667	1.00734	0.05711	85.9667	0.90362	0.05581	93.6667	0.91278	0.02612
									164	1.02494	0.04263	109	1.00053	0.05688	86.3	0.90213	0.05628	94	0.90975	0.02557
									164.333	1.01996	0.0433	109.333	0.997	0.05748	86.6333	0.9002	0.05515	94.3333	0.90836	0.02577
									164.667	1.02237	0.04243	109.667	0.99484	0.05872	86.9667	0.89787	0.05683	94.6667	0.91564	0.02672
									165	1.01655	0.04299	110	0.98818	0.05625	87.3	0.89421	0.05652	95	0.92076	0.02674
									165.333	1.01165	0.0415	110.333	0.98132	0.05824	87.6333	0.89338	0.05567	95.3333	0.92882	0.02721
									165.667	1.00906	0.04184	110.667	0.97852	0.05782	87.9667	0.88999	0.05725	95.6667	0.9365	0.02734
									166	1.00758	0.04149	111	0.97259	0.05884	88.3	0.88944	0.05476	96	0.94157	0.02825
									166.333	1.00844	0.04262	111.333	0.96854	0.05864	88.6333	0.88604	0.0562	96.3333	0.94392	0.02812
									166.667	1.00373	0.04072	111.667	0.96341	0.05817	88.9667	0.88203	0.05494	96.6667	0.94671	0.02832
									167	1.01153	0.03991	112	0.95775	0.05661	89.3	0.8833	0.05551	97	0.94581	0.02952
									167.333	1.02263	0.04118	112.333	0.95499	0.05808	89.6333	0.89044	0.05593	97.3333	0.94399	0.03002
									167.667	1.03052	0.04253	112.667	0.95132	0.05824	89.9667	0.89701	0.05743	97.6667	0.943	0.02902
									168	1.03891	0.04118	113	0.9441	0.05862	90.3	0.9078	0.05788	98	0.94007	0.02995
									168.333	1.04465	0.04294	113.333	0.94032	0.05928	90.6333	0.91722	0.05813	98.3333	0.93378	0.03011
									168.667	1.05093	0.04235	113.667	0.9417	0.05606	90.9667	0.92157	0.06124	98.6667	0.93132	0.03072
									169	1.05623	0.04092	114	0.94329	0.05829	91.3	0.92349	0.05917	99	0.92874	0.03094
									169.333	1.05811	0.04296	114.333	0.94818	0.05766	91.6333	0.92774	0.0593	99.3333	0.9269	0.03215
									169.667	1.05419	0.04159	114.667	0.9573	0.05986	91.9667	0.93061	0.061	99.6667	0.92269	0.03167
									170	1.05374	0.04176	115	0.95904	0.0588	92.3	0.92624	0.05938	100	0.91884	0.03232
									170.333	1.05191	0.04165	115.333	0.96051	0.06006	92.6333	0.92612	0.06021	100.333	0.91748	0.03168
									170.667	1.04578	0.04013	115.667	0.96084	0.06091	92.9667	0.9246	0.06002	100.667	0.91224	0.03253
									171	1.04265	0.03966	116	0.96333	0.06028	93.3	0.92233	0.06148	101	0.91221	0.03232
									171.333	1.04456	0.04134	116.333	0.95686	0.05793	93.6333	0.91985	0.05943	101.333	0.90869	0.03273
									171.667	1.03996	0.04088	116.667	0.95196	0.05837	93.9667	0.92031	0.05949	101.667	0.90477	0.03199
									172	1.03367	0.03975	117	0.94789	0.05626	94.3	0.91915	0.0603	102	0.90502	0.03362
									172.333	1.03307	0.03935	117.333	0.94754	0.05783	94.6333	0.91522	0.05846	102.333	0.90035	0.03327
									172.667	1.03038	0.03988	117.667	0.93886	0.05746	94.9667	0.90954	0.05925	102.667	0.89833	0.03412
									173	1.02745	0.03785	118	0.93487	0.05636	95.3	0.91204	0.05836	103	0.90033	0.03192
									173.333	1.02395	0.03878	118.333	0.93389	0.05446	95.6333	0.91177	0.05954	103.333	0.90552	0.03447
									173.667	1.02041	0.03799	118.667	0.928	0.05445	95.9667	0.90513	0.05726	103.667	0.91195	0.03393
									174	1.01894	0.03824	119	0.92463	0.05298	96.3	0.90314	0.05764	104	0.92119	0.03442
									174.333	1.01571	0.03854	119.333	0.91903	0.05415	96.6333	0.90361	0.05863	104.333	0.92839	0.03499
									174.667	1.01297	0.03799	119.667	0.91892	0.05368	96.9667	0.90346	0.05689	104.667	0.9309	0.03535
									175	1.00959	0.03748	120	0.91433	0.05237	97.3	0.90139	0.05617	105	0.93275	0.03654
									175.333	1.00757	0.03805	120.333	0.90914	0.05236	97.6333	0.90987	0.05689	105.333	0.93817	0.03548
									175.667	1.01401	0.03735	120.667	0.90557	0.0523	97.9667	0.92017	0.05593	105.667	0.93536	0.03617
									176	1.01941	0.0383	121	0.90522	0.05029	98.3	0.92703	0.05773	106	0.92918	0.03601
									176.333	1.02926	0.03876	121.333	0.89999	0.05002	98.6333	0.93637	0.05733	106.333	0.92885	0.0365
									176.667	1.03818	0.03825	121.667	0.90213	0.05086	98.9667	0.94482	0.0579	106.667	0.92874	0.03609
									177	1.04188	0.03768	122	0.90842	0.0493	99.3	0.94911	0.05669	107	0.92499	0.03744
									177.333	1.04262	0.03628	122.333	0.91616	0.04972	99.6333	0.95507	0.05645	107.333	0.92081	0.03625
									177.667	1.04674	0.03802	122.667	0.92125	0.05183	99.9667	0.95673	0.05696	107.667	0.91967	0.03673
									178	1.04647	0.03717	123	0.9281	0.05209	100.3	0.95316	0.05556	108	0.91843	0.03757
									178.333	1.03992	0.03703	123.333	0.93461	0.05079	100.633	0.95624	0.05475	108.333	0.9133	0.03761
									178.667	1.03792	0.03657	123.667	0.93771	0.04978	100.967	0.95366	0.0545	108.667	0.90977	0.0374
									179	1.03757	0.03547	124	0.93775	0.05173	101.3	0.94782	0.05191	109	0.90926	0.03785
									179.333	1.03394	0.0362	124.333	0.93699	0.05203	101.633	0.94497	0.05403	109.333	0.90746	0.03727
									179.667	1.02817	0.0348	124.667	0.93425	0.05069	101.967	0.9454	0.05206	109.667	0.9022	0.03762
									180	1.02625	0.03607	125	0.93404	0.0501	102.3	0.94163	0.05284	110	0.89875	0.03878
									180.333	1.02427	0.03307	125.333	0.93061	0.04942	102.633	0.93614	0.05083	110.333	0.89987	0.03791
									180.667	1.01938	0.03403	125.667	0.92542	0.0487	102.967	0.93505	0.0502	110.667	0.89821	0.03833
									181	1.0145	0.033	126	0.92273	0.04766	103.3	0.93091	0.04917	111	0.89766	0.03904
									181.333	1.01506	0.03279	126.333	0.92034	0.04838	103.633	0.92909	0.04937	111.333	0.90369	0.03811
									181.667	1.00989	0.03314	126.667	0.91584	0.04794	103.967	0.92718	0.04885	111.667	0.91298	0.03908
									182	1.00744	0.03081	127	0.91481	0.04741	104.3	0.9227	0.04857	112	0.92066	0.03867
									182.333	0.99966	0.03195	127.333	0.91233	0.0456	104.633	0.91991	0.04674	112.333	0.92724	0.03993
									182.667	0.9996	0.03191	127.667	0.91159	0.04738	104.967	0.91673	0.04749	112.667	0.9349	0.04059
									183	0.99797	0.03053	128	0.90833	0.04549	105.3	0.91368	0.04816	113	0.93569	0.03993
									183.333	0.99586	0.03075	128.333	0.90727	0.04719	105.633	0.91159	0.04613	113.333	0.94049	0.04066
									183.667	0.99987	0.03018	128.667	0.90727	0.04558	105.967	0.90961	0.04707	113.667	0.94203	0.04053
									184	1.0088	0.02908	129	0.90361	0.0456	106.3	0.91461	0.04692	114	0.9398	0.03943
									184.333	1.01592	0.0289	129.333	0.90242	0.04589	106.633	0.92352	0.04879	114.333	0.93757	0.04002
									184.667	1.02373	0.02753	129.667	0.90165	0.04681	106.967	0.93317	0.04906	114.667	0.93539	0.03834
									185	1.03047	0.02858	130	0.89976	0.047	107.3	0.94223	0.04841	115	0.93001	0.03857
									185.333	1.03461	0.02855	130.333	0.90408	0.04684	107.633	0.94418	0.04903	115.333	0.9292	0.0388
									185.667	1.03773	0.02828	130.667	0.90906	0.04689	107.967	0.9477	0.04903	115.667	0.92835	0.03801
									186	1.03783	0.02683	131	0.91778	0.04616	108.3	0.95031	0.04782	116	0.92281	0.03794
									186.333	1.035	0.02837	131.333	0.93075	0.0469	108.633	0.9481	0.04703	116.333	0.92091	0.03849
									186.667	1.03387	0.02646	131.667	0.93746	0.0476	108.967	0.94553	0.04914	116.667	0.91893	0.03726
									187	1.03195	0.02733	132	0.93895	0.04828	109.3	0.94527	0.0501	117	0.91606	0.03754
									187.333	1.02437	0.02391	132.333	0.94153	0.04729	109.633	0.94318	0.0484	117.333	0.91313	0.03821
									187.667	1.02109	0.02632	132.667	0.94727	0.04716	109.967	0.93808	0.04875	117.667	0.91169	0.03703
									188	1.01916	0.0238	133	0.94489	0.04717	110.3	0.93482	0.04962	118	0.90739	0.03691
									188.333	1.01502	0.02507	133.333	0.94325	0.04637	110.633	0.93283	0.04904	118.333	0.90385	0.03639
									188.667	1.01005	0.02292	133.667	0.94343	0.04611	110.967	0.93293	0.04945	118.667	0.90505	0.03606
									189	1.00599	0.02323	134	0.94342	0.04596	111.3	0.92807	0.04834	119	0.89938	0.03598
									189.333	1.00369	0.02359	134.333	0.9381	0.04557	111.633	0.92303	0.04996	119.333	0.89902	0.03641
									189.667	0.99879	0.02277	134.667	0.93716	0.04588	111.967	0.92322	0.04881	119.667	0.89887	0.03608
									190	0.9957	0.02174	135	0.93733	0.04508	112.3	0.92046	0.04887	120	0.90405	0.03674
									190.333	0.99068	0.02101	135.333	0.93654	0.0465	112.633	0.91576	0.04864	120.333	0.91309	0.03687
									190.667	0.98999	0.02103	135.667	0.93228	0.04567	112.967	0.91197	0.04889	120.667	0.92005	0.03751
									191	0.98429	0.02092	136	0.93034	0.04703	113.3	0.90945	0.04982	121	0.92832	0.03701
									191.333	0.97898	0.0214	136.333	0.93148	0.0479	113.633	0.90991	0.05033	121.333	0.92804	0.03736
									191.667	0.97794	0.01874	136.667	0.92939	0.04767	113.967	0.9083	0.04939	121.667	0.93277	0.03694
									192	0.97537	0.01993	137	0.92599	0.04728	114.3	0.9141	0.05008	122	0.93327	0.03685
									192.333	0.98108	0.01816	137.333	0.92546	0.04729	114.633	0.92267	0.04981	122.333	0.93294	0.03816
									192.667	0.9869	0.01803	137.667	0.9249	0.04866	114.967	0.93251	0.04961	122.667	0.9282	0.0372
									193	0.99425	0.01752	138	0.92392	0.04751	115.3	0.93964	0.05214	123	0.92772	0.03722
									193.333	1.00271	0.01744	138.333	0.92511	0.0493	115.633	0.94775	0.05176	123.333	0.92618	0.03663
									193.667	1.00514	0.01725	138.667	0.93237	0.0481	115.967	0.95294	0.05199	123.667	0.92307	0.03601
									194	1.00788	0.01823	139	0.94168	0.05112	116.3	0.95588	0.0523	124	0.9176	0.03594
									194.333	1.01124	0.01918	139.333	0.95148	0.05095	116.633	0.95708	0.05219	124.333	0.9168	0.03589
									194.667	1.01039	0.01889	139.667	0.95815	0.05175	116.967	0.95771	0.05205	124.667	0.91596	0.03576
									195	1.00704	0.01824	140	0.9652	0.05387	117.3	0.95726	0.0528	125	0.91097	0.03499
									195.333	1.002	0.01903	140.333	0.96859	0.05461	117.633	0.95218	0.0513	125.333	0.90558	0.03569
									195.667	0.99969	0.01877	140.667	0.97225	0.05348	117.967	0.95035	0.05099	125.667	0.90561	0.03427
									196	0.99804	0.01974	141	0.97156	0.05579	118.3	0.9476	0.05164	126	0.90217	0.03427
									196.333	0.99311	0.0197	141.333	0.97097	0.05744	118.633	0.94673	0.05237	126.333	0.89727	0.03451
									196.667	0.98915	0.01958	141.667	0.96847	0.05851	118.967	0.94195	0.05255	126.667	0.89193	0.03393
									197	0.98642	0.01929	142	0.96919	0.05951	119.3	0.93718	0.05162	127	0.89332	0.0338
									197.333	0.98394	0.02061	142.333	0.96416	0.0599	119.633	0.93694	0.0511	127.333	0.88941	0.0332
									197.667	0.97994	0.01947	142.667	0.96318	0.06109	119.967	0.93416	0.05287	127.667	0.88943	0.03323
									198	0.97738	0.02262	143	0.96416	0.05941	120.3	0.93297	0.05173	128	0.89692	0.03256
									198.333	0.97489	0.02168	143.333	0.95966	0.06102	120.633	0.92921	0.04982	128.333	0.90415	0.03324
									198.667	0.9705	0.02261	143.667	0.9602	0.06205	120.967	0.92658	0.05088	128.667	0.90806	0.03254
									199	0.96496	0.02284	144	0.95782	0.06146	121.3	0.92455	0.04993	129	0.91949	0.03446
									199.333	0.96384	0.02396	144.333	0.95465	0.06309	121.633	0.92172	0.0519	129.333	0.92594	0.03427
									199.667	0.96311	0.02317	144.667	0.95194	0.06186	121.967	0.91863	0.05012	129.667	0.92972	0.03394
									200	0.95761	0.02443	145	0.95001	0.06426	122.3	0.91731	0.0493	130	0.93218	0.03304
									200.333	0.96315	0.02526	145.333	0.94656	0.06391	122.633	0.91676	0.05051	130.333	0.93218	0.03425
									200.667	0.97389	0.02597	145.667	0.94382	0.0629	122.967	0.92305	0.04968	130.667	0.93016	0.03422
									201	0.98165	0.02577	146	0.94123	0.06344	123.3	0.93216	0.05172	131	0.92961	0.03407
									201.333	0.98709	0.02823	146.333	0.9388	0.06428	123.633	0.943	0.05227	131.333	0.92745	0.03393
									201.667	0.99486	0.02909	146.667	0.93732	0.06426	123.967	0.95067	0.0524	131.667	0.92185	0.03301
									202	1.00017	0.02958	147	0.93904	0.06403	124.3	0.95583	0.05003	132	0.92037	0.0343
									202.333	1.00375	0.03186	147.333	0.94497	0.06552	124.633	0.95866	0.05265	132.333	0.92154	0.0345
									202.667	1.00456	0.03133	147.667	0.95365	0.06721	124.967	0.9614	0.05112	132.667	0.91782	0.03402
									203	1.00434	0.03329	148	0.96278	0.0677	125.3	0.96388	0.05144	133	0.91156	0.03445
									203.333	1.00357	0.03379	148.333	0.9672	0.06771	125.633	0.96094	0.05252	133.333	0.91235	0.03389
									203.667	1.00203	0.03327	148.667	0.97038	0.06772	125.967	0.95845	0.05246	133.667	0.91	0.03414
									204	0.99725	0.03459	149	0.97146	0.06742	126.3	0.95636	0.05125	134	0.90576	0.03417
									204.333	0.99481	0.03607	149.333	0.97105	0.0672	126.633	0.95309	0.05187	134.333	0.90651	0.03456
									204.667	0.99525	0.0371	149.667	0.97025	0.06666	126.967	0.94968	0.0497	134.667	0.90197	0.03508
									205	0.99204	0.03679	150	0.96261	0.0664	127.3	0.94882	0.05044	135	0.89986	0.03527
									205.333	0.98825	0.03572	150.333	0.96123	0.06467	127.633	0.94668	0.04969	135.333	0.8982	0.03551
									205.667	0.98463	0.03721	150.667	0.95971	0.0648	127.967	0.9426	0.04924	135.667	0.89727	0.03612
									206	0.98458	0.03759	151	0.95265	0.0636	128.3	0.93884	0.04912	136	0.89601	0.03589
									206.333	0.98255	0.03887	151.333	0.94905	0.06503	128.633	0.93754	0.04996	136.333	0.8974	0.03597
									206.667	0.98124	0.0379	151.667	0.94513	0.06307	128.967	0.93545	0.04746	136.667	0.90379	0.03708
									207	0.97714	0.0385	152	0.94144	0.06074	129.3	0.9297	0.04801	137	0.91327	0.03736
									207.333	0.97528	0.03945	152.333	0.93539	0.05956	129.633	0.92773	0.04547	137.333	0.92202	0.03854
									207.667	0.97367	0.03717	152.667	0.93072	0.05988	129.967	0.92651	0.04657	137.667	0.92933	0.03844
									208	0.96998	0.03849	153	0.92757	0.05832	130.3	0.92663	0.04728	138	0.93236	0.03918
									208.333	0.96726	0.03871	153.333	0.92173	0.05938	130.633	0.92325	0.04615	138.333	0.93772	0.03977
									208.667	0.96868	0.03977	153.667	0.91605	0.05449	130.967	0.93153	0.04541	138.667	0.94213	0.04083
									209	0.97183	0.03811	154	0.91084	0.05654	131.3	0.93827	0.04512	139	0.9427	0.04022
									209.333	0.97912	0.03922	154.333	0.90789	0.05407	131.633	0.94778	0.04547	139.333	0.93776	0.04061
									209.667	0.98885	0.04033	154.667	0.90418	0.05478	131.967	0.95569	0.0462	139.667	0.93968	0.04121
									210	0.99873	0.04173	155	0.9041	0.05378	132.3	0.96378	0.04663	140	0.94119	0.04091
									210.333	1.0031	0.04054	155.333	0.9088	0.05379	132.633	0.96937	0.0461	140.333	0.9388	0.04207
									210.667	1.0048	0.04046	155.667	0.91553	0.05312	132.967	0.97212	0.04647	140.667	0.93536	0.04111
									211	1.00953	0.04182	156	0.92141	0.05397	133.3	0.97431	0.04598	141	0.93813	0.04112
									211.333	1.0105	0.04074	156.333	0.92539	0.0537	133.633	0.97203	0.04596	141.333	0.93769	0.04167
									211.667	1.00739	0.04077	156.667	0.93034	0.05333	133.967	0.97089	0.04757	141.667	0.93303	0.04214
									212	1.00541	0.04168	157	0.93072	0.05171	134.3	0.96927	0.04669	142	0.93188	0.04131
									212.333	1.00715	0.04146	157.333	0.9317	0.05306	134.633	0.96355	0.04582	142.333	0.93302	0.04276
									212.667	1.0056	0.04072	157.667	0.92787	0.05201	134.967	0.96165	0.04683	142.667	0.93374	0.04204
									213	1.00135	0.04027	158	0.92658	0.05169	135.3	0.96154	0.04691	143	0.92972	0.04249
									213.333	1.0013	0.04186	158.333	0.92375	0.04828	135.633	0.9578	0.04576	143.333	0.92951	0.04253
									213.667	1.00057	0.04033	158.667	0.91638	0.05054	135.967	0.95262	0.04815	143.667	0.93188	0.04278
									214	0.99556	0.03944	159	0.91046	0.04938	136.3	0.95053	0.04651	144	0.93184	0.04301
									214.333	0.99305	0.03873	159.333	0.90915	0.04869	136.633	0.94779	0.04669	144.333	0.93544	0.043
									214.667	0.9933	0.03734	159.667	0.90748	0.04838	136.967	0.94534	0.04699	144.667	0.94522	0.04468
									215	0.99212	0.03811	160	0.89961	0.04784	137.3	0.94037	0.04713	145	0.95474	0.04512
									215.333	0.9877	0.03658	160.333	0.895	0.04938	137.633	0.93925	0.04873	145.333	0.96588	0.04592
									215.667	0.98346	0.03405	160.667	0.89041	0.04662	137.967	0.93576	0.0483	145.667	0.97678	0.04672
									216	0.98439	0.034	161	0.88933	0.04707	138.3	0.93567	0.04703	146	0.98762	0.04721
									216.333	0.98455	0.03352	161.333	0.88309	0.04797	138.633	0.93345	0.04939	146.333	0.99347	0.04839
									216.667	0.97866	0.03261	161.667	0.87942	0.04762	138.967	0.93008	0.04889	146.667	1.00025	0.04868
									217	0.9855	0.03304	162	0.87661	0.04589	139.3	0.93101	0.04858	147	1.00366	0.04848
									217.333	0.99556	0.03261	162.333	0.87242	0.04784	139.633	0.93673	0.04897	147.333	1.00282	0.04902
									217.667	1.00517	0.03317	162.667	0.86853	0.04572	139.967	0.94665	0.05078	147.667	1.00623	0.04948
									218	1.01109	0.03325	163	0.86524	0.0456	140.3	0.95693	0.0513	148	1.00642	0.04886
									218.333	1.02107	0.03332	163.333	0.86392	0.04501	140.633	0.96555	0.05365	148.333	1.00131	0.04913
									218.667	1.02545	0.03492	163.667	0.86328	0.04605	140.967	0.97035	0.05405	148.667	1.00253	0.04925
									219	1.02962	0.03512	164	0.86934	0.0451	141.3	0.97419	0.0541	149	1.00509	0.0489
												164.333	0.87591	0.04695	141.633	0.97927	0.05466	149.333	1.0011	0.04953
												164.667	0.88494	0.04588	141.967	0.97888	0.05667	149.667	0.99975	0.0476
												165	0.88938	0.04624	142.3	0.97536	0.05649	150	1	0.04805
												165.333	0.88908	0.04567	142.633	0.97266	0.05613	150.333	1.00045	0.04785
												165.667	0.89332	0.04632	142.967	0.97287	0.05847	150.667	0.99818	0.04814
												166	0.89476	0.04656	143.3	0.96817	0.05673	151	0.99868	0.04764
												166.333	0.893	0.04495	143.633	0.96569	0.05771	151.333	0.99855	0.04676
												166.667	0.88778	0.0452	143.967	0.9645	0.05658	151.667	0.99769	0.04698
												167	0.88722	0.04331	144.3	0.96505	0.05725	152	0.99669	0.0458
												167.333	0.88241	0.04423	144.633	0.96007	0.05928	152.333	0.99723	0.04612
												167.667	0.87887	0.04305	144.967	0.95532	0.05883	152.667	0.99727	0.04694
												168	0.87528	0.0443	145.3	0.95478	0.05892	153	0.99993	0.04644
												168.333	0.87462	0.04323	145.633	0.95379	0.0595	153.333	1.00717	0.04707
												168.667	0.87035	0.0428	145.967	0.95006	0.05984	153.667	1.01798	0.04676
												169	0.86358	0.04195	146.3	0.9458	0.05966	154	1.03204	0.04757
												169.333	0.86241	0.04217	146.633	0.94602	0.05861	154.333	1.04224	0.0481
												169.667	0.86078	0.04295	146.967	0.94507	0.05736	154.667	1.04544	0.04778
												170	0.85811	0.04237	147.3	0.94184	0.05837	155	1.05108	0.04798
												170.333	0.85204	0.04043	147.633	0.95167	0.05741	155.333	1.05654	0.04785
												170.667	0.85168	0.03992	147.967	0.96126	0.05696	155.667	1.05747	0.04831
												171	0.84978	0.03936	148.3	0.9713	0.05824	156	1.05267	0.04765
												171.333	0.84777	0.04082	148.633	0.98124	0.05795	156.333	1.05569	0.04728
												171.667	0.8477	0.03905	148.967	0.99099	0.05731	156.667	1.0526	0.04705
												172	0.85606	0.04167	149.3	0.99477	0.05769	157	1.05033	0.04688
												172.333	0.86322	0.03944	149.633	1.00033	0.05785	157.333	1.04862	0.04637
												172.667	0.8679	0.04079	149.967	1.00221	0.05798	157.667	1.04852	0.04594
												173	0.87434	0.0395	150.3	1	0.05784	158	1.04393	0.04579
												173.333	0.88175	0.03974	150.633	1.00205	0.05759	158.333	1.04123	0.04631
												173.667	0.88163	0.03891	150.967	1.00001	0.05696	158.667	1.03869	0.04571
												174	0.88444	0.03938	151.3	0.99427	0.05593	159	1.04029	0.04543
												174.333	0.88267	0.03774	151.633	0.99305	0.05632	159.333	1.03883	0.04588
												174.667	0.87899	0.03809	151.967	0.9935	0.05748	159.667	1.03539	0.04481
												175	0.87824	0.03887	152.3	0.9892	0.05622	160	1.03252	0.04502
												175.333	0.87481	0.03667	152.633	0.98461	0.05549	160.333	1.03247	0.04507
												175.667	0.87141	0.03587	152.967	0.98244	0.05594	160.667	1.03201	0.04533
												176	0.86799	0.03804	153.3	0.97935	0.05502	161	1.03122	0.04515
												176.333	0.86716	0.03712	153.633	0.97664	0.0538	161.333	1.04082	0.04581
												176.667	0.86152	0.03596	153.967	0.97299	0.05341	161.667	1.05213	0.04613
												177	0.85685	0.03568	154.3	0.96825	0.05401	162	1.06216	0.04521
												177.333	0.85494	0.03628	154.633	0.96603	0.05276	162.333	1.06955	0.04664
												177.667	0.85053	0.03575	154.967	0.96237	0.05186	162.667	1.0803	0.04637
												178	0.84815	0.03624	155.3	0.95979	0.05003	163	1.08561	0.04708
												178.333	0.84647	0.0356	155.633	0.95401	0.049	163.333	1.08962	0.04706
												178.667	0.84389	0.03581	155.967	0.95285	0.04855	163.667	1.08979	0.04654
												179	0.84073	0.03432	156.3	0.9601	0.04621	164	1.08726	0.04643
												179.333	0.8381	0.03438	156.633	0.96469	0.04527	164.333	1.08719	0.04543
												179.667	0.83651	0.03417	156.967	0.97608	0.04502	164.667	1.08469	0.04614
												180	0.83706	0.03421	157.3	0.98478	0.04427	165	1.07992	0.04536
												180.333	0.83567	0.03596	157.633	0.98741	0.04183	165.333	1.08017	0.04571
												180.667	0.84282	0.03409	157.967	0.9873	0.03965	165.667	1.07927	0.0453
												181	0.85034	0.03347	158.3	0.99182	0.04054	166	1.07526	0.04607
												181.333	0.86037	0.03385	158.633	0.99061	0.03772	166.333	1.06874	0.04571
												181.667	0.86752	0.03522	158.967	0.98589	0.03654	166.667	1.06822	0.04656
												182	0.86768	0.03304	159.3	0.97938	0.03531	167	1.06437	0.04675
												182.333	0.8727	0.03363	159.633	0.97553	0.03279	167.333	1.06132	0.04672
												182.667	0.87658	0.03543	159.967	0.96962	0.03086	167.667	1.05765	0.04638
												183	0.87625	0.03304	160.3	0.96016	0.02974	168	1.05378	0.0465
												183.333	0.8742	0.03443	160.633	0.95751	0.02858	168.333	1.05188	0.0461
												183.667	0.87565	0.03362	160.967	0.95305	0.02665	168.667	1.04881	0.0466
												184	0.87443	0.03453	161.3	0.94556	0.02634	169	1.04477	0.04635
												184.333	0.8731	0.03522	161.633	0.93757	0.0249	169.333	1.04401	0.04545
												184.667	0.87056	0.03456	161.967	0.93247	0.02526	169.667	1.04171	0.04589
												185	0.86924	0.03648	162.3	0.93077	0.02406	170	1.04646	0.0452
												185.333	0.86841	0.03726	162.633	0.92274	0.02656	170.333	1.05738	0.04574
												185.667	0.86566	0.03776	162.967	0.91459	0.02629	170.667	1.0698	0.04674
												186	0.86237	0.03692	163.3	0.91528	0.02673	171	1.07628	0.0456
												186.333	0.86356	0.03981	163.633	0.91027	0.02776	171.333	1.07911	0.0453
												186.667	0.86111	0.04005	163.967	0.90807	0.02731	171.667	1.08292	0.04586
												187	0.85743	0.0399	164.3	0.91523	0.02737	172	1.08714	0.04507
												187.333	0.85556	0.04203	164.633	0.92404	0.02745	172.333	1.0872	0.04532
												187.667	0.85665	0.04316	164.967	0.93276	0.02807	172.667	1.08512	0.04632
												188	0.8558	0.04162	165.3	0.93953	0.02854	173	1.08216	0.04555
												188.333	0.85867	0.0425	165.633	0.94842	0.02867	173.333	1.0837	0.0461
												188.667	0.86506	0.04263	165.967	0.95338	0.028	173.667	1.08063	0.04542
												189	0.87423	0.04425	166.3	0.95919	0.02787	174	1.07557	0.04541
												189.333	0.88504	0.04349	166.633	0.95838	0.02807	174.333	1.07252	0.0453
												189.667	0.89338	0.04518	166.967	0.9546	0.0301	174.667	1.07364	0.04582
												190	0.89814	0.04444	167.3	0.95144	0.02907	175	1.06964	0.04628
												190.333	0.90327	0.04329	167.633	0.94962	0.02888	175.333	1.06808	0.04585
												190.667	0.90759	0.04327	167.967	0.94297	0.03034	175.667	1.06757	0.04448
												191	0.90623	0.04287	168.3	0.93939	0.02974	176	1.06403	0.0444
												191.333	0.90705	0.04392	168.633	0.9375	0.02913	176.333	1.06043	0.04363
												191.667	0.90787	0.04014	168.967	0.93086	0.02972	176.667	1.05719	0.04328
												192	0.90547	0.04091	169.3	0.92581	0.03029	177	1.05709	0.04358
												192.333	0.90184	0.03994	169.633	0.91992	0.03006	177.333	1.05566	0.04271
												192.667	0.90125	0.04061	169.967	0.91622	0.03124	177.667	1.05574	0.04275
												193	0.90173	0.03965	170.3	0.91046	0.0312	178	1.06368	0.04233
												193.333	0.89923	0.04055	170.633	0.90689	0.03136	178.333	1.07277	0.04039
												193.667	0.89694	0.0384	170.967	0.90327	0.03153	178.667	1.08204	0.04077
												194	0.89699	0.03879	171.3	0.8967	0.03251	179	1.08987	0.04075
												194.333	0.89741	0.0378	171.633	0.89535	0.03232	179.333	1.09896	0.04089
												194.667	0.89547	0.03711	171.967	0.89064	0.03417	179.667	1.10409	0.03975
												195	0.89633	0.03903	172.3	0.88711	0.03214	180	1.10805	0.03973
												195.333	0.89459	0.03943	172.633	0.88538	0.03317	180.333	1.10827	0.0393
												195.667	0.89394	0.03865	172.967	0.8923	0.03315	180.667	1.10645	0.04031
												196	0.89416	0.03948	173.3	0.89707	0.03347	181	1.10707	0.04011
												196.333	0.89119	0.03879	173.633	0.9088	0.03497	181.333	1.10383	0.04023
												196.667	0.8902	0.03959	173.967	0.91715	0.03687	181.667	1.09855	0.03987
												197	0.89532	0.03752	174.3	0.91923	0.03769	182	1.09782	0.04022
												197.333	0.9012	0.03649	174.633	0.92348	0.03763	182.333	1.09771	0.0405
												197.667	0.90808	0.03813	174.967	0.92487	0.03997	182.667	1.09291	0.04045
												198	0.91909	0.0382	175.3	0.9262	0.04059	183	1.08889	0.04184
												198.333	0.92594	0.03821	175.633	0.92256	0.03993	183.333	1.08805	0.0419
												198.667	0.9262	0.03641	175.967	0.92064	0.04182	183.667	1.08433	0.04106
												199	0.93227	0.03507	176.3	0.91916	0.0432	184	1.08165	0.04124
												199.333	0.93573	0.0361	176.633	0.91618	0.04236	184.333	1.07972	0.04234
												199.667	0.93401	0.03529	176.967	0.91123	0.04262	184.667	1.07689	0.04246
												200	0.93158	0.03309	177.3	0.91005	0.0441	185	1.07395	0.04229
												200.333	0.93124	0.03381	177.633	0.90776	0.0447	185.333	1.07223	0.04268
												200.667	0.93172	0.03351	177.967	0.90462	0.04428	185.667	1.07035	0.04308
												201	0.92776	0.03275	178.3	0.90148	0.0466	186	1.06757	0.04249
												201.333	0.92566	0.03232	178.633	0.89943	0.04562	186.333	1.06837	0.04339
												201.667	0.92627	0.03405	178.967	0.89776	0.04571	186.667	1.07642	0.04375
												202	0.92342	0.03187	179.3	0.89411	0.04735	187	1.0843	0.04433
												202.333	0.92147	0.03452	179.633	0.89046	0.04622	187.333	1.09667	0.04526
												202.667	0.91859	0.03437	179.967	0.88935	0.04683	187.667	1.10602	0.04639
												203	0.92011	0.0344	180.3	0.88914	0.04709	188	1.10696	0.04593
												203.333	0.91634	0.03452	180.633	0.88759	0.04594	188.333	1.1111	0.04583
												203.667	0.9132	0.03529	180.967	0.8934	0.04656	188.667	1.11501	0.04506
												204	0.91047	0.03575	181.3	0.90485	0.04784	189	1.11285	0.04604
												204.333	0.91173	0.03406	181.633	0.91388	0.04786	189.333	1.10601	0.04453
												204.667	0.90889	0.03495	181.967	0.92233	0.05024	189.667	1.10481	0.04452
												205	0.9091	0.03633	182.3	0.92987	0.04796	190	1.10402	0.04459
												205.333	0.91767	0.03517	182.633	0.93652	0.04884	190.333	1.09845	0.04479
												205.667	0.92827	0.03562	182.967	0.94007	0.04952	190.667	1.09671	0.04443
												206	0.93495	0.03817	183.3	0.94066	0.04956	191	1.09524	0.04457
												206.333	0.94304	0.03762	183.633	0.94023	0.04911	191.333	1.09047	0.04453
												206.667	0.95061	0.03606	183.967	0.94027	0.04956	191.667	1.08528	0.0438
												207	0.95532	0.03772	184.3	0.93633	0.04831	192	1.0824	0.04426
												207.333	0.95643	0.03946				192.333	1.07864	0.04345
												207.667	0.95856	0.03951				192.667	1.0765	0.04421
												208	0.95859	0.03894				193	1.07047	0.04418
												208.333	0.95967	0.03996				193.333	1.06667	0.04406
												208.667	0.95882	0.03965				193.667	1.06696	0.04396
												209	0.95473	0.04016				194	1.06499	0.04404
												209.333	0.95805	0.04007				194.333	1.06508	0.04389
												209.667	0.95776	0.04125				194.667	1.07209	0.04552
												210	0.95419	0.04096				195	1.08367	0.04556
												210.333	0.95152	0.04302				195.333	1.09226	0.04675
												210.667	0.95132	0.04331				195.667	1.10171	0.04726
												211	0.95175	0.04262				196	1.10857	0.04737
												211.333	0.95033	0.04225				196.333	1.11306	0.04666
												211.667	0.95078	0.0418				196.667	1.11807	0.04679
												212	0.94971	0.04121				197	1.11724	0.04665
												212.333	0.94953	0.04158				197.333	1.11409	0.04743
												212.667	0.94954	0.04312				197.667	1.11529	0.0477
												213	0.94932	0.04284				198	1.11027	0.04713
												213.333	0.94835	0.04267				198.333	1.10785	0.04861
												213.667	0.95443	0.04285				198.667	1.10497	0.04911
												214	0.96208	0.04266				199	1.10439	0.04768
												214.333	0.97025	0.04388				199.333	1.09997	0.04739
												214.667	0.98025	0.0443				199.667	1.09419	0.04756
												215	0.99057	0.04274				200	1.09361	0.04809
												215.333	0.993	0.04497				200.333	1.09018	0.0473
												215.667	0.99759	0.04369				200.667	1.08812	0.04712
												216	1.0017	0.04422				201	1.08304	0.04613
												216.333	1.00211	0.04455				201.333	1.08101	0.04665
												216.667	0.99786	0.04327				201.667	1.07822	0.04599
												217	0.99858	0.04386				202	1.07563	0.04617
												217.333	0.99653	0.04347				202.333	1.07181	0.0455
												217.667	0.99647	0.04297				202.667	1.06735	0.0444
												218	0.99356	0.04488				203	1.06878	0.04358
												218.333	0.99429	0.04522				203.333	1.07426	0.04234
												218.667	0.99197	0.0458				203.667	1.0804	0.04249
												219	0.98672	0.04533				204	1.0925	0.04266
												219.333	0.98657	0.04505				204.333	1.09897	0.04366
												219.667	0.98549	0.04689				204.667	1.10143	0.04326
												220	0.98495	0.04593				205	1.10416	0.04388
												220.333	0.98224	0.0452				205.333	1.10668	0.04399
												220.667	0.98105	0.04682				205.667	1.1084	0.0453
												221	0.97991	0.04849				206	1.10383	0.04444
												221.333	0.97832	0.04819				206.333	1.10083	0.04522
												221.667	0.98344	0.04835				206.667	1.099	0.04508
												222	0.99152	0.04806				207	1.09625	0.04541
												222.333	1.00086	0.04815				207.333	1.09237	0.0462
												222.667	1.00942	0.04821				207.667	1.09053	0.04594
												223	1.01935	0.04915				208	1.08976	0.04592
												223.333	1.02816	0.04938				208.333	1.08528	0.04579
												223.667	1.03234	0.04945				208.667	1.08111	0.04575
												224	1.03748	0.04886				209	1.08302	0.04646
												224.333	1.03496	0.04915				209.333	1.08213	0.04606
												224.667	1.03738	0.04996				209.667	1.07611	0.04576
												225	1.03638	0.04981				210	1.07295	0.04533
												225.333	1.03543	0.04972				210.333	1.07381	0.04709
												225.667	1.03067	0.04885				210.667	1.07326	0.04686
												226	1.03348	0.04698				211	1.07041	0.04621
												226.333	1.03228	0.04941				211.333	1.08088	0.04698
												226.667	1.03065	0.04769				211.667	1.09171	0.04788
												227	1.02861	0.04816				212	1.10103	0.04717
												227.333	1.02643	0.04772				212.333	1.11079	0.04866
												227.667	1.02638	0.04633				212.667	1.11738	0.04889
												228	1.02652	0.04692				213	1.12306	0.04849
												228.333	1.02524	0.04649				213.333	1.12579	0.04864
												228.667	1.02215	0.04629				213.667	1.12923	0.0482
												229	1.02168	0.04727				214	1.12355	0.04742
												229.333	1.02041	0.04629				214.333	1.12402	0.04747
												229.667	1.0192	0.04712				214.667	1.12058	0.04784
												230	1.02037	0.04637				215	1.11545	0.0472
												230.333	1.02368	0.04641				215.333	1.11212	0.0468
												230.667	1.03105	0.04546				215.667	1.11216	0.04655
												231	1.04176	0.04696				216	1.10649	0.04713
												231.333	1.05547	0.04695				216.333	1.10307	0.04665
												231.667	1.06356	0.04527				216.667	1.09995	0.04669
												232	1.06666	0.04708				217	1.09584	0.04627
												232.333	1.06994	0.04558				217.333	1.09409	0.04642
												232.667	1.07695	0.04497				217.667	1.08866	0.04659
												233	1.07546	0.04723				218	1.08796	0.04616
												233.333	1.07114	0.04559				218.333	1.08489	0.04715
												233.667	1.07319	0.04624				218.667	1.0844	0.04683
												234	1.07329	0.04618				219	1.08021	0.04768
												234.333	1.0729	0.04626				219.333	1.07803	0.047
												234.667	1.06995	0.04643				219.667	1.07915	0.04697
												235	1.0713	0.04663				220	1.08377	0.04826
												235.333	1.06814	0.04665				220.333	1.09196	0.04799
												235.667	1.06751	0.04719				220.667	1.10187	0.04886
												236	1.06611	0.04784				221	1.10917	0.04906
												236.333	1.067	0.0487				221.333	1.11052	0.04851
												236.667	1.06614	0.04867				221.667	1.116	0.04926
												237	1.06163	0.0498				222	1.11677	0.0491
												237.333	1.06033	0.04929				222.333	1.11469	0.0488
												237.667	1.0622	0.04833				222.667	1.11084	0.04868
												238	1.05848	0.04885				223	1.10911	0.04837
												238.333	1.06222	0.04868				223.333	1.10775	0.04895
												238.667	1.07427	0.04905				223.667	1.10269	0.04836
												239	1.08257	0.05106				224	1.09814	0.04737
												239.333	1.09363	0.05017				224.333	1.09707	0.04774
												239.667	1.10301	0.0507				224.667	1.09482	0.04734
												240	1.11272	0.05345				225	1.08915	0.04751
												240.333	1.11934	0.05304				225.333	1.08483	0.04774
												240.667	1.12267	0.05311				225.667	1.08643	0.04835
												241	1.12273	0.05162				226	1.0832	0.047
												241.333	1.12375	0.05261				226.333	1.07846	0.04635
												241.667	1.12522	0.05215				226.667	1.07317	0.04616
												242	1.11989	0.0526				227	1.07175	0.04526
												242.333	1.11622	0.05189				227.333	1.07092	0.04512
												242.667	1.11515	0.05247				227.667	1.06796	0.04484
												243	1.11758	0.05159				228	1.07695	0.04552
												243.333	1.11223	0.05114				228.333	1.08588	0.04517
												243.667	1.10843	0.05338				228.667	1.09477	0.04519
												244	1.10803	0.05238				229	1.10219	0.04466
												244.333	1.10605	0.05184				229.333	1.10845	0.04347
												244.667	1.10214	0.05294				229.667	1.11355	0.0438
												245	1.09944	0.05089				230	1.11705	0.04316
												245.333	1.09673	0.05287				230.333	1.11701	0.04332
												245.667	1.09271	0.05143				230.667	1.11359	0.04315
												246	1.0918	0.05173				231	1.11387	0.0425
												246.333	1.08949	0.05104				231.333	1.10903	0.04255
												246.667	1.0887	0.05079				231.667	1.10245	0.0426
												247	1.09066	0.05072				232	1.10186	0.04095
												247.333	1.09848	0.05044				232.333	1.09949	0.04095
												247.667	1.1073	0.05188				232.667	1.09456	0.04123
												248	1.11697	0.05145				233	1.09089	0.04161
												248.333	1.12641	0.05127				233.333	1.08954	0.04109
												248.667	1.12851	0.05264				233.667	1.08717	0.04226
												249	1.13125	0.05187				234	1.08289	0.04229
												249.333	1.13503	0.05192				234.333	1.08149	0.04189
												249.667	1.13466	0.05215				234.667	1.0775	0.04248
												250	1.1293	0.05008				235	1.07731	0.04276
												250.333	1.12834	0.05049				235.333	1.0728	0.04218
												250.667	1.12677	0.05017				235.667	1.0694	0.04239
												251	1.12347	0.04949				236	1.06786	0.0426
												251.333	1.11899	0.04997				236.333	1.06819	0.04317
												251.667	1.11759	0.05106				236.667	1.07367	0.04356
												252	1.1161	0.05082				237	1.08194	0.04336
												252.333	1.11208	0.04849				237.333	1.09344	0.04353
												252.667	1.10958	0.04948				237.667	1.10209	0.04403
												253	1.11109	0.05065				238	1.10807	0.04493
												253.333	1.10908	0.04846				238.333	1.10966	0.04402
												253.667	1.10268	0.04877				238.667	1.11421	0.04423
												254	1.10147	0.05015				239	1.11367	0.04396
												254.333	1.10137	0.04979				239.333	1.10839	0.04498
												254.667	1.10222	0.04998				239.667	1.10664	0.04432
												255	1.10303	0.0478				240	1.10543	0.04528
												255.333	1.11447	0.04927				240.333	1.09984	0.04419
												255.667	1.12582	0.05085				240.667	1.09748	0.04435
												256	1.13671	0.05036				241	1.09525	0.04426
												256.333	1.14465	0.05116				241.333	1.09667	0.04518
												256.667	1.15339	0.05158				241.667	1.09019	0.04411
												257	1.15653	0.05114				242	1.08652	0.04455
												257.333	1.16137	0.05191				242.333	1.08575	0.04362
												257.667	1.16282	0.0538				242.667	1.084	0.04386
												258	1.16194	0.05296				243	1.07762	0.04344
												258.333	1.16084	0.054				243.333	1.07589	0.04389
												258.667	1.15958	0.05405				243.667	1.07492	0.04318
												259	1.15234	0.05431				244	1.07249	0.04339
												259.333	1.15315	0.05498				244.333	1.07141	0.04269
												259.667	1.15315	0.055				244.667	1.07703	0.04307
												260	1.1483	0.05464				245	1.08985	0.0434
												260.333	1.14442	0.0568				245.333	1.09695	0.04305
												260.667	1.14591	0.05418				245.667	1.10442	0.04412
												261	1.14344	0.05513				246	1.11282	0.04288
												261.333	1.13982	0.0565				246.333	1.11824	0.04282
												261.667	1.13639	0.05432				246.667	1.12165	0.0436
												262	1.13427	0.05619				247	1.12193	0.04293
												262.333	1.13199	0.05569				247.333	1.11892	0.04275
												262.667	1.13189	0.05603				247.667	1.11888	0.04333
												263	1.12814	0.05671				248	1.11487	0.04256
												263.333	1.12839	0.05623				248.333	1.10955	0.04261
												263.667	1.12978	0.05685				248.667	1.10646	0.04205
												264	1.13866	0.05704				249	1.10658	0.04229
												264.333	1.14954	0.05892				249.333	1.10227	0.04235
												264.667	1.15925	0.05789				249.667	1.09766	0.04196
												265	1.16803	0.06006				250	1.09694	0.0417
												265.333	1.17065	0.06112				250.333	1.09224	0.041
												265.667	1.17506	0.05996				250.667	1.08966	0.0413
												266	1.17727	0.0622				251	1.08817	0.0401
												266.333	1.17733	0.05992				251.333	1.08219	0.04027
												266.667	1.17167	0.05936				251.667	1.07797	0.04078
												267	1.17115	0.05942				252	1.07728	0.04178
												267.333	1.1702	0.05956				252.333	1.07179	0.03973
												267.667	1.16724	0.0616				252.667	1.07081	0.03985
												268	1.16059	0.06062				253	1.07033	0.03984
												268.333	1.16073	0.06048				253.333	1.07566	0.04068
												268.667	1.15724	0.06068				253.667	1.08371	0.03965
												269	1.1522	0.0601				254	1.09451	0.04057
												269.333	1.15086	0.06076				254.333	1.10257	0.04073
												269.667	1.14897	0.05995				254.667	1.10469	0.04162
												270	1.1449	0.06028				255	1.10691	0.04194
												270.333	1.13878	0.06019				255.333	1.10785	0.04103
												270.667	1.13509	0.0605				255.667	1.10893	0.042
												271	1.13606	0.06117				256	1.1034	0.04141
												271.333	1.13253	0.05812				256.333	1.10102	0.04064
												271.667	1.13559	0.05847				256.667	1.09775	0.04042
												272	1.14519	0.05868				257	1.09373	0.04036
												272.333	1.15482	0.0608				257.333	1.08831	0.04069
												272.667	1.16638	0.0598				257.667	1.08929	0.0402
												273	1.17377	0.06165				258	1.08349	0.03956
												273.333	1.18324	0.05999				258.333	1.07823	0.04036
												273.667	1.18749	0.05959				258.667	1.07375	0.03945
												274	1.19213	0.05951				259	1.07035	0.03901
												274.333	1.19114	0.06096				259.333	1.06962	0.03857
												274.667	1.18773	0.06311				259.667	1.06242	0.03779
												275	1.18854	0.06127				260	1.05837	0.03712
												275.333	1.18309	0.06181				260.333	1.05613	0.03807
												275.667	1.17763	0.06112				260.667	1.05331	0.03736
												276	1.17632	0.0607				261	1.05152	0.03628
												276.333	1.17495	0.06178				261.333	1.05747	0.03636
												276.667	1.16777	0.06166				261.667	1.06576	0.03685
												277	1.16306	0.06147				262	1.07587	0.03692
												277.333	1.16341	0.06225				262.333	1.08192	0.03708
												277.667	1.1581	0.06155				262.667	1.08972	0.0383
												278	1.15411	0.0613				263	1.09506	0.03792
												278.333	1.15143	0.06201				263.333	1.09824	0.03736
												278.667	1.14724	0.06039				263.667	1.09961	0.03808
												279	1.1422	0.06231				264	1.09655	0.03698
												279.333	1.14268	0.06196				264.333	1.09551	0.03731
												279.667	1.13866	0.06269				264.667	1.09292	0.03705
												280	1.13734	0.06037				265	1.08589	0.03691
												280.333	1.13797	0.06301				265.333	1.08298	0.03613
												280.667	1.14597	0.06188				265.667	1.08425	0.03755
												281	1.154	0.0643				266	1.0776	0.03595
												281.333	1.16582	0.06555				266.333	1.07359	0.0358
												281.667	1.17432	0.06457				266.667	1.06982	0.03533
												282	1.17542	0.06515				267	1.06651	0.03613
												282.333	1.17909	0.06469				267.333	1.06414	0.03563
												282.667	1.18049	0.06564				267.667	1.05906	0.03424
												283	1.17846	0.06511				268	1.05655	0.03506
												283.333	1.17205	0.0638				268.333	1.05445	0.03497
												283.667	1.16949	0.06389				268.667	1.05143	0.03346
												284	1.16854	0.06438				269	1.04761	0.03491
												284.333	1.16433	0.0623				269.333	1.04443	0.03453
												284.667	1.15961	0.06289				269.667	1.04324	0.03345
												285	1.15642	0.06105				270	1.04819	0.03398
												285.333	1.15318	0.06265				270.333	1.05638	0.03478
												285.667	1.1467	0.06078				270.667	1.06555	0.03454
												286	1.14284	0.06251				271	1.07189	0.03508
												286.333	1.14152	0.06169				271.333	1.07416	0.03475
												286.667	1.13652	0.061				271.667	1.07399	0.03428
												287	1.1283	0.06245				272	1.0794	0.03431
												287.333	1.1269	0.06277				272.333	1.07727	0.03348
												287.667	1.12386	0.06034				272.667	1.07003	0.03303
												288	1.11925	0.06181				273	1.06829	0.03264
												288.333	1.1231	0.06127				273.333	1.06745	0.03288
												288.667	1.13073	0.06142				273.667	1.06103	0.03336
												289	1.14077	0.06165				274	1.05544	0.03259
												289.333	1.14762	0.06141				274.333	1.05539	0.03173
												289.667	1.15722	0.06412				274.667	1.05221	0.03279
												290	1.16644	0.06317				275	1.04369	0.03096
												290.333	1.1692	0.06437				275.333	1.04102	0.03119
												290.667	1.17344	0.06417				275.667	1.03821	0.03202
												291	1.17291	0.06469				276	1.03629	0.03116
												291.333	1.16923	0.06665				276.333	1.0312	0.03128
												291.667	1.17144	0.06474				276.667	1.02421	0.03076
																		277	1.02435	0.03043
																		277.333	1.02042	0.03051
																		277.667	1.01642	0.03049
																		278	1.02305	0.03041
																		278.333	1.03214	0.03069
																		278.667	1.03992	0.0309
																		279	1.04516	0.03094
																		279.333	1.05265	0.03078
																		279.667	1.05743	0.03137
																		280	1.06038	0.03111
																		280.333	1.05795	0.03057
																		280.667	1.05745	0.03055
																		281	1.05461	0.02983
																		281.333	1.05218	0.02977
																		281.667	1.04483	0.03017
																		282	1.04335	0.02985
																		282.333	1.0446	0.02999
																		282.667	1.03948	0.02957
																		283	1.03374	0.0296
																		283.333	1.03148	0.02943
																		283.667	1.02996	0.02899
																		284	1.02594	0.02907
																		284.333	1.0228	0.02934
																		284.667	1.02044	0.02842
																		285	1.01738	0.02921
																		285.333	1.01548	0.0288
																		285.667	1.0099	0.02851
																		286	1.00884	0.02785
																		286.333	1.00818	0.02677
																		286.667	1.01162	0.02626
																		287	1.01892	0.0267
																		287.333	1.02827	0.02586
																		287.667	1.038	0.02676
																		288	1.04195	0.02636
																		288.333	1.04363	0.02655
																		288.667	1.04607	0.02684
																		289	1.04649	0.02724
																		289.333	1.04249	0.02831
																		289.667	1.04172	0.02798
																		290	1.03845	0.02829
																		290.333	1.03545	0.02811
																		290.667	1.03145	0.02884
																		291	1.02893	0.02837
																		291.333	1.02596	0.02885
																		291.667	1.02351	0.02833
																		292	1.01801	0.02834
																		292.333	1.01631	0.02849
																		292.667	1.01398	0.02847
																		293	1.00905	0.02889
																		293.333	1.00505	0.02981
																		293.667	1.00429	0.02924
																		294	1.0007	0.02944
																		294.333	1.00028	0.03016
																		294.667	1.00737	0.02999
																		295	1.01436	0.03022
																		295.333	1.02437	0.03092
																		295.667	1.03147	0.03132
																		296	1.03752	0.03117
																		296.333	1.04394	0.03215
																		296.667	1.04736	0.03239
																		297	1.04553	0.03287
																		297.333	1.04296	0.032
																		297.667	1.0432	0.03241
																		298	1.03751	0.03173
																		298.333	1.03256	0.03225
																		298.667	1.02958	0.03178
																		299	1.02835	0.03142
																		299.333	1.02581	0.03177
																		299.667	1.02013	0.03209
																		300	1.01819	0.03171
																		300.333	1.0145	0.03204
																		300.667	1.01118	0.03212
																		301	1.00668	0.03286
																		301.333	1.00371	0.03325
																		301.667	1.00247	0.03311
																		302	0.99961	0.03326
																		302.333	0.99458	0.03392
																		302.667	0.99268	0.03471
																		303	0.99272	0.0348
																		303.333	0.99625	0.0349

## Sheet: Fig. 5
Fig.5b				Fig. 5c							Fig.5d						Fig.5f
location/mm	Warming rate(°C/min)			time/s	A-temperature (°C)	B-temperature (°C)	C-temperature (°C)	D-temperature (°C)			Location	pulse width	Warming rate(°C/min)				50% VS55	62% VS55	75% VS55
0	60690.7			0.0001	-194.348	-196.15	-196.15	-196.15			B	10 ms	1638580				109.75	88.939	86.532
0.004	60690.7			0.000102329	-193.743	-196.15	-196.15	-196.15			C	10 ms	105948				101.932	85.071	78.996
0.008	60690.7			0.000104713	-193.124	-196.15	-196.15	-196.15			D	10 ms	70037.1				97.781	97.049	102.185
0.012	60690.7			0.000107152	-192.491	-196.15	-196.15	-196.15			B	100 ms	906177				73.852	88.42	86.953
0.016	60690.7			0.000109648	-191.844	-196.15	-196.15	-196.15			C	100 ms	89956.1				85.058	90.744	90.415
0.02	60690.7			0.000112202	-191.212	-196.15	-196.15	-196.15			D	100 ms	62323.1				74.22	93.184	81.985
0.024	60690.7			0.000114815	-190.581	-196.15	-196.15	-196.15			B	1000 ms	97556.3				79.767	88.588	117.054
0.028	60690.7			0.00011749	-189.936	-196.15	-196.15	-196.15			C	1000 ms	45031.4				107.31	113.801	105.809
0.032	60690.7			0.000120226	-189.275	-196.15	-196.15	-196.15			D	1000 ms	37952.1				93.512	82.527	82.248
0.036	60690.7			0.000123027	-188.612	-196.15	-196.15	-196.15
0.04	60690.7			0.000125893	-187.946	-196.15	-196.15	-196.15
0.044	60689.3			0.000128825	-187.273	-196.149	-196.15	-196.15			Fig.5e						Fig.5g
0.048	60677.8			0.000131826	-186.592	-196.149	-196.15	-196.15				50% VS55	62.5% VS55	75% VS55
0.052	60593.7			0.000134896	-185.906	-196.149	-196.15	-196.15			Locations/mm	CPA concentration/%	CPA concentration/%	CPA concentration/%			0V	100V	200V	300V	350V
0.056	60509.5			0.000138038	-185.213	-196.149	-196.15	-196.15			0	41.25	34.375	27.5			47.089	64.318	69.245	79.535	84.75
0.06	60425.4			0.000141254	-184.515	-196.148	-196.15	-196.15			0.008	40.583	33.8649	27.0083			52.681	58.437	53.817	89.757	64.422
0.064	60341.2			0.000144544	-183.807	-196.148	-196.15	-196.15			0.016	39.9161	33.3548	26.5166			58.817	61.041	44.318	87.319	74.371
0.068	60257.1			0.000147911	-183.092	-196.146	-196.15	-196.15			0.024	39.2491	32.8447	26.0249			61.691	40.828	84.325	73.111	59.728
0.072	60174.4			0.000151356	-182.371	-196.145	-196.15	-196.15			0.032	38.586	32.3372	25.5363			47.006	54.982	77.955	69.153	56.275
0.076	60101.7			0.000154882	-181.644	-196.143	-196.15	-196.15			0.04	37.9228	31.8298	25.0476			52.941	45.91	79.844	65.783	69.719
0.08	60101.7			0.000158489	-180.912	-196.141	-196.15	-196.15			0.048	37.2597	31.3223	24.559			52.173	56.201	79.376	85.355	79.43
0.084	60101.7			0.000162181	-180.174	-196.139	-196.15	-196.15			0.056	36.604	30.8201	24.0764			42.107	55.029	54.467	101.125	57.226
0.088	60101.7			0.000165959	-179.433	-196.136	-196.15	-196.15			0.064	35.9484	30.3179	23.5937
0.092	59951			0.000169824	-178.687	-196.133	-196.15	-196.15			0.072	35.2928	29.8157	23.1111			Fig.5h
0.096	59844.2			0.00017378	-177.937	-196.13	-196.15	-196.15			0.08	34.6483	29.3213	22.6374
0.1	59737.5			0.000177828	-177.184	-196.126	-196.15	-196.15			0.088	34.0039	28.8269	22.1637			50% VS55		62% VS55		75% VS55
0.104	59630.7			0.00018197	-176.429	-196.122	-196.15	-196.15			0.096	33.3594	28.3325	21.69			Conv.	Joule	Conv.	Joule	Conv.	Joule
0.108	59523.9			0.000186209	-175.648	-196.116	-196.15	-196.15			0.104	32.7296	27.8484	21.2279			42.657	79.535	59.266	90.459	49.498	86.486
0.112	59417.2			0.000190546	-174.839	-196.107	-196.15	-196.15			0.112	32.0997	27.3642	20.7658			52.693	89.757	40.419	87.73	49.425	100.545
0.116	59310.4			0.000194984	-174.02	-196.097	-196.15	-196.15			0.12	31.4699	26.88	20.3038			40.013	87.319	45.257	84.459	48.775	102.016
0.12	59354.3			0.000199526	-173.19	-196.086	-196.15	-196.15			0.128	30.8579	26.4084	19.8559			43.648	73.111	54.847	91.773	51.665	73.939
0.124	59354.3			0.000204174	-172.35	-196.073	-196.15	-196.15			0.136	30.2459	25.9368	19.408			35.013	69.153	44.051	99.453	61.316	116.63
0.128	59282.8			0.00020893	-171.5	-196.059	-196.15	-196.15			0.144	29.6339	25.4652	18.9601			42.525	65.783	54.539	72.281	60.597	76.097
0.132	59194.9			0.000213796	-170.641	-196.043	-196.15	-196.15			0.152	29.0428	25.0084	18.5287			38.549	85.355	58.469	63.937	53.513	103.842
0.136	59107			0.000218776	-169.772	-196.025	-196.15	-196.15			0.16	28.4517	24.5515	18.0973			41.597	101.125	53.374	68.513	50.691	69.31
0.14	59019.2			0.000223872	-168.894	-196.006	-196.15	-196.15			0.168	27.8605	24.0946	17.6658
0.144	58931.3			0.000229087	-168.007	-195.985	-196.15	-196.15			0.176	27.2929	23.6545	17.2529
0.148	58843.5			0.000234423	-167.111	-195.962	-196.15	-196.15			0.184	26.7253	23.2143	16.8401
0.152	59966.6			0.000239883	-166.207	-195.936	-196.15	-196.15			0.192	26.1577	22.7742	16.4272
0.156	61678.8			0.000245471	-165.296	-195.909	-196.15	-196.15			0.2	25.616	22.3526	16.0346
0.16	63448.1			0.000251189	-164.377	-195.879	-196.15	-196.15			0.208	25.0743	21.931	15.642
0.164	65079.9			0.00025704	-163.451	-195.846	-196.15	-196.15			0.216	24.5327	21.5094	15.2493
0.168	66691.9			0.000263027	-162.519	-195.811	-196.15	-196.15			0.224	24.019	21.108	14.8785
0.172	68304			0.000269153	-161.573	-195.772	-196.15	-196.15			0.232	23.5053	20.7066	14.5077
0.176	69916.1			0.000275423	-160.593	-195.725	-196.15	-196.15			0.24	22.9916	20.3052	14.1369
0.18	70317.3			0.000281838	-159.603	-195.674	-196.15	-196.15			0.248	22.5077	19.9254	13.789
0.184	70200.8			0.000288403	-158.603	-195.618	-196.15	-196.15			0.256	22.0237	19.5455	13.4411
0.188	70043.6			0.000295121	-157.593	-195.558	-196.15	-196.15			0.264	21.5397	19.1657	13.0932
0.192	70023.9			0.000301995	-156.574	-195.493	-196.15	-196.15			0.272	21.0869	18.8088	12.7692
0.196	70062.9			0.00030903	-155.546	-195.422	-196.15	-196.15			0.28	20.6341	18.4518	12.4452
0.2	69951.4			0.000316228	-154.51	-195.346	-196.15	-196.15			0.288	20.1813	18.0948	12.1212
0.204	69839.9			0.000323594	-153.466	-195.265	-196.15	-196.15			0.296	19.7608	17.7617	11.8217
0.208	69728.3			0.000331131	-152.415	-195.177	-196.15	-196.15			0.304	19.3403	17.4287	11.5222
0.212	69616.8			0.000338844	-151.357	-195.083	-196.15	-196.15			0.312	18.9197	17.0956	11.2227
0.216	69505.3			0.000346737	-150.293	-194.982	-196.15	-196.15			0.32	18.5323	16.7873	10.9481
0.22	69393.8			0.000354813	-149.213	-194.872	-196.15	-196.15			0.328	18.1449	16.4789	10.6736
0.224	69243.3			0.000363078	-148.107	-194.751	-196.15	-196.15			0.336	17.7574	16.1706	10.399
0.228	69243.3			0.000371535	-146.992	-194.621	-196.15	-196.15			0.344	17.4036	15.8877	10.1495
0.232	69243.3			0.000380189	-145.867	-194.482	-196.15	-196.15			0.352	17.0499	15.6049	9.90002
0.236	69269.8			0.000389045	-144.734	-194.333	-196.15	-196.15			0.36	16.6961	15.322	9.65054
0.24	68928.9			0.000398107	-143.593	-194.174	-196.15	-196.15			0.368	16.3764	15.0651	9.42615
0.244	69638.1			0.00040738	-142.444	-194.003	-196.15	-196.15			0.376	16.0567	14.8083	9.20177
0.248	70519.7			0.000416869	-141.289	-193.821	-196.15	-196.15			0.384	15.7369	14.5514	8.97738
0.252	71401.3			0.00042658	-140.127	-193.626	-196.15	-196.15			0.392	15.4514	14.321	8.77795
0.256	72266.9			0.000436516	-138.956	-193.42	-196.15	-196.15			0.4	15.1658	14.0905	8.57852
0.26	73064			0.000446684	-137.745	-193.208	-196.15	-196.15			0.408	14.8803	13.8601	8.37908
0.264	73834.6			0.000457088	-136.521	-192.984	-196.15	-196.15			0.416	14.6289	13.6564	8.20434
0.268	74972.7			0.000467735	-135.285	-192.747	-196.15	-196.15			0.424	14.3776	13.4527	8.0296
0.272	75245.1			0.00047863	-134.037	-192.496	-196.15	-196.15			0.432	14.1263	13.2489	7.85486
0.276	76222.3			0.000489779	-132.777	-192.231	-196.15	-196.15			0.44	13.909	13.0722	7.70448
0.28	77183.5			0.000501187	-131.506	-191.952	-196.15	-196.15			0.448	13.6918	12.8954	7.5541
0.284	78051.9			0.000512861	-130.225	-191.657	-196.15	-196.15			0.456	13.4746	12.7186	7.40372
0.288	79028.9			0.000524807	-128.935	-191.345	-196.15	-196.15			0.464	13.2913	12.5689	7.27733
0.292	81111.1			0.000537032	-127.635	-191.016	-196.15	-196.15			0.472	13.108	12.4193	7.15094
0.296	83870			0.000549541	-126.328	-190.669	-196.15	-196.15			0.48	12.9247	12.2696	7.02455
0.3	86518.1			0.000562341	-125.013	-190.302	-196.15	-196.15			0.488	12.7752	12.1471	6.92176
0.304	88818.6			0.00057544	-123.692	-189.916	-196.15	-196.15			0.496	12.6256	12.0245	6.81898
0.308	90772.7			0.000588844	-122.365	-189.509	-196.15	-196.15			0.504	12.4761	11.902	6.7162
0.312	93612.4			0.00060256	-121.034	-189.079	-196.15	-196.15			0.512	12.36	11.8067	6.63668
0.316	96411.9			0.000616595	-119.645	-188.653	-196.15	-196.15			0.52	12.244	11.7114	6.55715
0.32	98268.3			0.000630957	-118.243	-188.208	-196.15	-196.15			0.528	12.1279	11.6161	6.47763
0.324	100668			0.000645654	-116.83	-187.743	-196.15	-196.15			0.536	12.0452	11.548	6.42106
0.328	102519			0.000660693	-115.406	-187.257	-196.15	-196.15			0.544	11.9625	11.4799	6.36449
0.332	103823			0.000676083	-113.972	-186.748	-196.15	-196.15			0.552	11.8797	11.4118	6.30792
0.336	106450			0.000691831	-112.529	-186.216	-196.15	-196.15			0.56	11.8302	11.371	6.27408
0.34	108299			0.000707946	-111.078	-185.659	-196.15	-196.15			0.568	11.7806	11.3301	6.24023
0.344	110149			0.000724436	-109.62	-185.077	-196.15	-196.15			0.576	11.731	11.2893	6.20639
0.348	111837			0.00074131	-108.155	-184.469	-196.15	-196.15			0.584	11.7145	11.2757	6.19513
0.352	113567			0.000758578	-106.686	-183.832	-196.15	-196.15			0.592	11.698	11.2621	6.18386
0.356	115773			0.000776247	-105.198	-183.179	-196.15	-196.15			0.6	11.6815	11.2484	6.1726
0.36	117996			0.000794328	-103.668	-182.525	-196.15	-196.15			0.608	11.698	11.2621	6.18386
0.364	120716			0.000812831	-102.126	-181.848	-196.15	-196.15			0.616	11.7145	11.2757	6.19513
0.368	123262			0.000831764	-100.572	-181.147	-196.15	-196.15			0.624	11.731	11.2893	6.20639
0.372	127531			0.000851138	-99.0067	-180.422	-196.15	-196.15			0.632	11.7806	11.3301	6.24023
0.376	131801			0.000870964	-97.4319	-179.671	-196.15	-196.15			0.64	11.8302	11.371	6.27408
0.38	134807			0.000891251	-95.8483	-178.893	-196.15	-196.15			0.648	11.8797	11.4118	6.30792
0.384	141030			0.000912011	-94.2569	-178.087	-196.15	-196.15			0.656	11.9625	11.4799	6.36449
0.388	146107			0.000933254	-92.659	-177.252	-196.15	-196.15			0.664	12.0452	11.548	6.42106
0.392	150164			0.000954993	-91.0095	-176.421	-196.15	-196.15			0.672	12.1279	11.6161	6.47763
0.396	156315			0.000977237	-89.3291	-175.578	-196.149	-196.15			0.68	12.244	11.7114	6.55715
0.4	160742			0.001	-87.6296	-174.714	-196.149	-196.15			0.688	12.36	11.8067	6.63668
0.404	165170			0.00102	-85.9114	-173.829	-196.149	-196.15			0.696	12.4761	11.902	6.7162
0.408	174515			0.00105	-84.1751	-172.923	-196.149	-196.15			0.704	12.6256	12.0245	6.81898
0.412	178797			0.00107	-82.4213	-171.995	-196.149	-196.15			0.712	12.7752	12.1471	6.92176
0.416	184594			0.0011	-80.6506	-171.044	-196.148	-196.15			0.72	12.9247	12.2696	7.02455
0.42	194910			0.00112	-78.8639	-170.069	-196.148	-196.15			0.728	13.108	12.4193	7.15094
0.424	201681			0.00115	-77.0618	-169.071	-196.148	-196.15			0.736	13.2913	12.5689	7.27733
0.428	208453			0.00117	-75.2454	-168.049	-196.147	-196.15			0.744	13.4746	12.7186	7.40372
0.432	220369			0.0012	-73.4155	-167.002	-196.147	-196.15			0.752	13.6918	12.8954	7.5541
0.436	227030			0.00123	-71.5732	-165.929	-196.146	-196.15			0.76	13.909	13.0722	7.70448
0.44	235536			0.00126	-69.7196	-164.83	-196.145	-196.15			0.768	14.1263	13.2489	7.85486
0.444	243674			0.00129	-67.8368	-163.72	-196.145	-196.15			0.776	14.3776	13.4527	8.0296
0.448	252928			0.00132	-65.9217	-162.603	-196.143	-196.15			0.784	14.6289	13.6564	8.20434
0.452	264864			0.00135	-63.9915	-161.464	-196.142	-196.15			0.792	14.8803	13.8601	8.37908
0.456	276991			0.00138	-62.0475	-160.304	-196.141	-196.15			0.8	15.1658	14.0905	8.57852
0.46	283329			0.00141	-60.0906	-159.121	-196.139	-196.15			0.808	15.4514	14.321	8.77795
0.464	294566			0.00145	-58.1221	-157.915	-196.137	-196.15			0.816	15.7369	14.5514	8.97738
0.468	305803			0.00148	-56.1433	-156.686	-196.136	-196.15			0.824	16.0567	14.8083	9.20177
0.472	324813			0.00151	-54.1557	-155.435	-196.133	-196.15			0.832	16.3764	15.0651	9.42615
0.476	346587			0.00155	-52.1609	-154.159	-196.131	-196.15			0.84	16.6961	15.322	9.65054
0.48	367304			0.00158	-50.1605	-152.861	-196.129	-196.15			0.848	17.0499	15.6049	9.90002
0.484	387353			0.00162	-48.1336	-151.55	-196.125	-196.15			0.856	17.4036	15.8877	10.1495
0.488	418926			0.00166	-46.0551	-150.242	-196.121	-196.15			0.864	17.7574	16.1706	10.399
0.492	448180			0.0017	-43.9609	-148.918	-196.117	-196.15			0.872	18.1449	16.4789	10.6736
0.496	488903			0.00174	-41.8523	-147.578	-196.111	-196.15			0.88	18.5323	16.7873	10.9481
0.5	521853			0.00178	-39.7304	-146.224	-196.106	-196.15			0.888	18.9197	17.0956	11.2227
0.504	545968			0.00182	-37.5968	-144.854	-196.099	-196.15			0.896	19.3403	17.4287	11.5222
0.508	582377			0.00186	-35.4529	-143.47	-196.092	-196.15			0.904	19.7608	17.7617	11.8217
0.512	631394			0.00191	-33.3002	-142.072	-196.085	-196.15			0.912	20.1813	18.0948	12.1212
0.516	685047			0.00195	-31.1306	-140.66	-196.076	-196.15			0.92	20.6341	18.4518	12.4452
0.52	738896			0.002	-28.8842	-139.235	-196.064	-196.15			0.928	21.0869	18.8088	12.7692
0.524	819399			0.00204	-26.6132	-137.797	-196.05	-196.15			0.936	21.5397	19.1657	13.0932
0.528	875517			0.00209	-24.3185	-136.348	-196.035	-196.15			0.944	22.0237	19.5455	13.4411
0.532	971741			0.00214	-22.0009	-134.887	-196.018	-196.15			0.952	22.5077	19.9254	13.789
0.536	1046320			0.00219	-19.6612	-133.417	-195.998	-196.15			0.96	22.9916	20.3052	14.1369
0.54	1129700			0.00224	-17.3005	-131.937	-195.977	-196.15			0.968	23.5053	20.7066	14.5077
0.544	1231310			0.00229	-14.9198	-130.449	-195.954	-196.15			0.976	24.019	21.108	14.8785
0.548	1386710			0.00234	-12.5203	-128.954	-195.928	-196.15			0.984	24.5327	21.5094	15.2493
0.552	1552280			0.0024	-10.1033	-127.452	-195.9	-196.15			0.992	25.0743	21.931	15.642
0.556	1802510			0.00245	-7.6702	-125.946	-195.87	-196.15			1	25.616	22.3526	16.0346
0.56	2012630			0.00251	-5.22256	-124.436	-195.836	-196.15			1.008	26.1577	22.7742	16.4272
0.564	2325320			0.00257	-2.76199	-122.924	-195.8	-196.15			1.016	26.7253	23.2143	16.8401
0.568	2640890			0.00263	-0.24372	-121.401	-195.76	-196.15			1.024	27.2929	23.6545	17.2529
0.572	3001410			0.00269	2.42935	-119.85	-195.712	-196.15			1.032	27.8605	24.0946	17.6658
0.576	3434610			0.00275	5.14593	-118.294	-195.661	-196.15			1.04	28.4517	24.5515	18.0973
0.58	3819510			0.00282	7.90616	-116.734	-195.604	-196.15			1.048	29.0428	25.0084	18.5287
0.584	4132550			0.00288	10.7101	-115.173	-195.543	-196.15			1.056	29.6339	25.4652	18.9601
0.588	4443260			0.00295	13.5579	-113.61	-195.477	-196.15			1.064	30.2459	25.9368	19.408
0.592	4660760			0.00302	16.4494	-112.05	-195.406	-196.15			1.072	30.8579	26.4084	19.8559
0.596	4854430			0.00309	19.3847	-110.492	-195.328	-196.149			1.08	31.4699	26.88	20.3038
0.6	4969410			0.00316	22.3636	-108.939	-195.245	-196.149			1.088	32.0997	27.3642	20.7658
0.60375	4955490			0.00324	25.3861	-107.394	-195.155	-196.149			1.096	32.7296	27.8484	21.2279
0.6075	4941570			0.00331	28.4469	-105.857	-195.057	-196.149			1.104	33.3594	28.3325	21.69
0.61125	4939230			0.00339	31.5395	-104.33	-194.948	-196.149			1.112	34.0039	28.8269	22.1637
0.615	4939230			0.00347	34.6712	-102.817	-194.83	-196.149			1.12	34.6483	29.3213	22.6374
0.61875	4939230			0.00355	37.8414	-101.32	-194.703	-196.148			1.128	35.2928	29.8157	23.1111
0.6225	4939230			0.00363	41.0493	-99.8424	-194.566	-196.148			1.136	35.9484	30.3179	23.5937
0.62625	4939230			0.00372	44.2941	-98.3869	-194.419	-196.148			1.144	36.604	30.8201	24.0764
0.63	4939230			0.0038	47.5749	-96.9567	-194.261	-196.147			1.152	37.2597	31.3223	24.559
				0.00389	50.8906	-95.5552	-194.092	-196.147			1.16	37.9228	31.8298	25.0476
				0.00398	54.2302	-94.1687	-193.91	-196.146			1.168	38.586	32.3372	25.5363
				0.00407	57.572	-92.7656	-193.715	-196.146			1.176	39.2491	32.8447	26.0249
				0.00417	60.9346	-91.3845	-193.507	-196.145			1.184	39.9161	33.3548	26.5166
				0.00427	64.3156	-90.0285	-193.284	-196.144			1.192	40.583	33.8649	27.0083
				0.00437	67.7129	-88.701	-193.046	-196.143			1.2	41.25	34.375	27.5
				0.00447	71.1237	-87.4053	-192.792	-196.141
				0.00457	74.5453	-86.1453	-192.521	-196.14
				0.00468	77.9925	-84.8743	-192.235	-196.138
				0.00479	81.4717	-83.5695	-191.934	-196.136
				0.0049	84.9646	-82.2772	-191.614	-196.133
				0.00501	88.4684	-80.9997	-191.276	-196.13
				0.00513	91.9799	-79.7395	-190.917	-196.127
				0.00525	95.496	-78.4991	-190.538	-196.123
				0.00537	99.0293	-77.2463	-190.142	-196.119
				0.0055	102.578	-75.9802	-189.729	-196.113
				0.00562	106.13	-74.7209	-189.295	-196.107
				0.00575	109.681	-73.4702	-188.839	-196.1
				0.00589	113.229	-72.2301	-188.36	-196.092
				0.00603	116.79	-70.9823	-187.864	-196.083
				0.00617	120.381	-69.7089	-187.358	-196.07
				0.00631	123.977	-68.4324	-186.832	-196.056
				0.00646	127.573	-67.154	-186.286	-196.04
				0.00661	131.166	-65.875	-185.719	-196.021
				0.00676	134.751	-64.5967	-185.131	-196.001
				0.00692	138.324	-63.3206	-184.52	-195.978
				0.00708	141.881	-62.0482	-183.885	-195.952
				0.00724	145.415	-60.7812	-183.225	-195.924
				0.00741	148.974	-59.5031	-182.554	-195.89
				0.00759	152.547	-58.2172	-181.869	-195.851
				0.00776	156.104	-56.9343	-181.163	-195.808
				0.00794	159.639	-55.6559	-180.434	-195.76
				0.00813	163.147	-54.3839	-179.681	-195.708
				0.00832	166.622	-53.1201	-178.905	-195.65
				0.00851	170.059	-51.8665	-178.103	-195.587
				0.00871	173.48	-50.6115	-177.284	-195.517
				0.00891	176.937	-49.3325	-176.46	-195.436
				0.00912	180.367	-48.0561	-175.618	-195.346
				0.00933	183.763	-46.7838	-174.755	-195.249
				0.00955	187.121	-45.5174	-173.873	-195.141
				0.00977	190.432	-44.2586	-172.969	-195.025
				0.01	193.696	-43.0077	-172.046	-194.898
				0.01023	196.988	-41.7328	-171.118	-194.755
				0.01047	200.242	-40.4597	-170.175	-194.6
				0.01072	203.452	-39.1899	-169.216	-194.431
				0.01096	206.612	-37.9249	-168.24	-194.247
				0.01122	209.715	-36.6666	-167.249	-194.048
				0.01148	212.794	-35.4014	-166.246	-193.831
				0.01175	215.851	-34.128	-165.233	-193.596
				0.01202	218.855	-32.8565	-164.207	-193.343
				0.0123	221.801	-31.5885	-163.169	-193.069
				0.01259	224.679	-30.3256	-162.119	-192.774
				0.01288	227.553	-29.0515	-161.057	-192.459
				0.01318	230.407	-27.7705	-159.986	-192.124
				0.01349	233.211	-26.4893	-158.903	-191.765
				0.0138	235.96	-25.2093	-157.811	-191.382
				0.01413	238.646	-23.9319	-156.709	-190.973
				0.01445	241.262	-22.6589	-155.598	-190.537
				0.01479	243.8	-21.3919	-154.478	-190.072
				0.01514	246.252	-20.1326	-153.35	-189.577
				0.01549	248.65	-18.8803	-152.212	-189.056
				0.01585	251.032	-17.6338	-151.063	-188.511
				0.01622	253.331	-16.3991	-149.905	-187.935
				0.0166	255.54	-15.1784	-148.741	-187.326
				0.01698	257.649	-13.9742	-147.57	-186.682
				0.01738	259.648	-12.7888	-146.394	-186.001
				0.01778	261.529	-11.6249	-145.214	-185.283
				0.0182	263.34	-10.4323	-144.024	-184.532
				0.01862	265.133	-9.15653	-142.821	-183.758
				0.01905	266.826	-7.86563	-141.612	-182.946
				0.0195	268.408	-6.55999	-140.398	-182.096
				0.01995	269.869	-5.23998	-139.18	-181.205
				0.02042	271.2	-3.90603	-137.959	-180.272
				0.02089	272.437	-2.47556	-136.73	-179.303
				0.02138	273.634	-0.83879	-135.486	-178.309
				0.02188	274.714	0.89574	-134.236	-177.275
				0.02239	275.67	2.73311	-132.982	-176.2
				0.02291	276.491	4.67866	-131.725	-175.082
				0.02344	277.175	6.7686	-130.463	-173.922
				0.02399	277.816	9.36892	-129.181	-172.74
				0.02455	278.332	12.2482	-127.892	-171.519
				0.02512	278.716	15.4232	-126.596	-170.257
				0.0257	278.955	18.9115	-125.295	-168.954
				0.0263	279.094	22.4303	-123.981	-167.618
				0.02692	279.197	25.5546	-122.644	-166.266
				0.02754	279.19	28.6721	-121.295	-164.882
				0.02818	279.064	31.7789	-119.934	-163.464
				0.02884	278.812	34.8708	-118.563	-162.013
				0.02951	278.423	37.9434	-117.181	-160.526
				0.0302	277.89	40.992	-115.79	-159.004
				0.0309	277.202	44.0114	-114.39	-157.446
				0.03162	276.386	46.9841	-112.982	-155.862
				0.03236	275.531	49.8728	-111.563	-154.282
				0.03311	274.534	52.7005	-110.137	-152.677
				0.03388	273.385	55.4598	-108.705	-151.047
				0.03467	272.075	58.1429	-107.269	-149.392
				0.03548	270.595	60.7413	-105.83	-147.711
				0.03631	268.933	63.2462	-104.388	-146.006
				0.03715	267.164	65.6929	-102.948	-144.295
				0.03802	265.362	68.1153	-101.512	-142.597
				0.0389	263.416	70.4517	-100.079	-140.892
				0.03981	261.317	72.6934	-98.653	-139.179
				0.04074	259.057	74.8312	-97.2344	-137.461
				0.04169	256.627	76.8553	-95.8258	-135.738
				0.04266	254.107	78.7997	-94.4176	-134.011
				0.04365	251.533	80.6766	-93.0062	-132.28
				0.04467	248.828	82.4408	-91.6029	-130.548
				0.04571	245.985	84.0823	-90.21	-128.818
				0.04677	242.997	85.5906	-88.8297	-127.091
				0.04786	239.898	86.9857	-87.4509	-125.362
				0.04898	236.767	88.3231	-86.0474	-123.62
				0.05012	233.527	89.5366	-84.645	-121.877
				0.05129	230.175	90.6162	-83.2452	-120.137
				0.05248	226.705	91.5508	-81.8499	-118.401
				0.0537	223.183	92.4	-80.4458	-116.655
				0.05495	219.607	93.1552	-79.0342	-114.901
				0.05623	215.948	93.7783	-77.6226	-113.148
				0.05754	212.204	94.2592	-76.2126	-111.397
				0.05888	208.406	94.6313	-74.801	-109.647
				0.06026	204.581	94.9223	-73.3852	-107.897
				0.06166	200.702	95.0853	-71.9712	-106.153
				0.0631	196.768	95.111	-70.5604	-104.417
				0.06457	192.81	95.0452	-69.1487	-102.687
				0.06607	188.836	94.8882	-67.7367	-100.964
				0.06761	184.835	94.6089	-66.3288	-99.2527
				0.06918	180.812	94.2072	-64.9258	-97.5549
				0.07079	176.796	93.744	-63.5221	-95.8636
				0.07244	172.775	93.1728	-62.1237	-94.1871
				0.07413	168.754	92.4866	-60.7327	-92.5283
				0.07586	164.749	91.7375	-59.3441	-90.8812
				0.07762	160.759	90.9007	-57.9621	-89.2518
				0.07943	156.791	89.9645	-56.5894	-87.6439
				0.08128	152.848	88.9699	-55.222	-86.041
				0.08318	148.937	87.901	-53.8633	-84.4508
				0.08511	145.065	86.7481	-52.5164	-82.878
				0.0871	141.228	85.5523	-51.1762	-81.302
				0.08913	137.437	84.2893	-49.8483	-79.7358
				0.0912	133.695	82.9668	-48.5327	-78.1766
				0.09333	129.998	81.6046	-47.2275	-76.6158
				0.0955	126.361	80.1876	-45.9374	-75.0615
				0.09772	122.776	78.7344	-44.6597	-73.5008
				0.1	119.254	77.2396	-43.3977	-71.9383
				0.10233	115.531	75.7016	-42.181	-70.385
				0.10471	111.939	74.1318	-40.9755	-68.8254
				0.10715	108.41	72.5284	-39.7696	-67.2498
				0.10965	104.981	70.8982	-38.574	-65.668
				0.1122	101.632	69.2394	-37.3842	-64.0761
				0.11482	98.3538	67.5794	-36.2085	-62.4863
				0.11749	95.1614	65.9087	-35.0467	-60.8962
				0.12023	92.0652	64.2283	-33.9008	-59.3072
				0.12303	89.0757	62.5391	-32.7733	-57.7212
				0.12589	86.1265	60.8522	-31.6563	-56.1355
				0.12882	83.1697	59.1763	-30.5447	-54.5487
				0.13183	80.2771	57.5055	-29.4491	-52.9665
				0.1349	77.4564	55.8419	-28.372	-51.3909
				0.13804	74.7157	54.1878	-27.3159	-49.8244
				0.14125	72.0639	52.5458	-26.2835	-48.269
				0.14454	69.5102	50.9185	-25.2775	-46.7275
				0.14791	67.0644	49.3088	-24.3011	-45.2024
				0.15136	64.6004	47.7107	-23.3335	-43.6805
				0.15488	62.1536	46.1292	-22.3823	-42.1677
				0.15849	59.7866	44.571	-21.4602	-40.6733
				0.16218	57.5077	43.0393	-20.57	-39.2001
				0.16596	55.3257	41.5379	-19.7152	-37.7513
				0.16982	53.2499	40.0704	-18.899	-36.3304
				0.17378	51.2763	38.638	-18.1213	-34.9382
				0.17783	49.2124	37.1999	-17.3269	-33.5416
				0.18197	47.2144	35.7928	-16.5621	-32.171
				0.18621	45.289	34.4205	-15.8298	-30.8298
				0.19055	43.4437	33.0869	-15.1331	-29.5215
				0.19498	41.6862	31.7963	-14.4753	-28.25
				0.19953	39.9789	30.5344	-13.8423	-27.0094
				0.20417	38.2505	29.2728	-13.2065	-25.787
				0.20893	36.5807	28.0457	-12.5994	-24.6023
				0.2138	34.9755	26.8569	-12.0236	-23.4593
				0.21878	33.4414	25.7105	-11.482	-22.3622
				0.22387	31.9594	24.5963	-10.966	-21.314
				0.22909	30.4662	23.4794	-10.4467	-20.3148
				0.23442	29.0222	22.3943	-9.95167	-19.3731
				0.23988	27.6324	21.3443	-9.48306	-18.494
				0.24547	26.3024	20.3331	-9.04331	-17.6829
				0.25119	25.0409	19.3668	-8.63515	-16.9489
				0.25704	23.8317	18.4354	-8.24491	-16.2734
				0.26303	22.6492	17.5217	-7.86624	-15.6266
				0.26915	21.4972	16.6285	-7.5017	-15.006
				0.27542	20.3758	15.7556	-7.1509	-14.4103
				0.28184	19.2801	14.8993	-6.81054	-13.8311
				0.2884	18.2165	14.0642	-6.48362	-13.2746
				0.29512	17.1886	13.2527	-6.17146	-12.7429
				0.302	16.1716	12.4508	-5.86464	-12.2181
				0.30903	15.1733	11.6635	-5.56606	-11.7052
				0.31623	14.2024	10.8963	-5.27906	-11.2103
				0.32359	13.2619	10.1515	-5.00478	-10.7352
				0.33113	12.355	9.43155	-4.74443	-10.2819
				0.33884	11.4852	8.73902	-4.4993	-9.85234
				0.34674	10.6523	8.09014	-4.27112	-9.44911
				0.35481	9.84775	7.51275	-4.06222	-9.07409
				0.36308	9.0501	6.96816	-3.865	-8.71229
				0.37154	8.28263	6.44426	-3.67818	-8.36131
				0.38019	7.55449	5.93777	-3.50118	-8.0201
				0.38905	6.86976	5.45005	-3.33478	-7.68955
				0.39811	6.22556	4.98076	-3.17847	-7.36886
				0.40738	5.6106	4.52565	-3.02946	-7.05425
				0.41687	5.03603	4.08967	-2.89051	-6.74922
				0.42658	4.50539	3.67464	-2.76248	-6.45479
				0.43652	4.02238	3.28254	-2.6463	-6.17205
				0.44668	3.55489	2.90442	-2.53583	-5.89458
				0.45709	3.10457	2.54172	-2.43159	-5.62308
				0.46774	2.68929	2.20084	-2.33735	-5.36165
				0.47863	2.31199	1.88373	-2.25391	-5.1113
				0.48978	1.97582	1.59244	-2.18214	-4.8731
				0.50119	1.68449	1.32959	-2.12317	-4.64841
				0.51286	1.42412	1.09441	-2.07548	-4.4381
				0.52481	1.18358	0.88067	-2.03463	-4.24231
				0.53703	0.95982	0.6825	-1.99826	-4.05796
				0.54954	0.76245	0.50754	-1.96741	-3.89242
				0.56234	0.58641	0.3513	-1.94105	-3.74195
				0.57544	0.40627	0.19142	-1.91408	-3.58798
				0.58884	0.22662	0.03189	-1.8874	-3.43382
				0.60256	0.05655	-0.11945	-1.86276	-3.28599
				0.6166	-0.10386	-0.26251	-1.84016	-3.14463
				0.63096	-0.25234	-0.39523	-1.81985	-3.0118
				0.64565	-0.3892	-0.51783	-1.80169	-2.88752
				0.66069	-0.5161	-0.63168	-1.78521	-2.77091
				0.67608	-0.63149	-0.73545	-1.77072	-2.66308
				0.69183	-0.73847	-0.83177	-1.75751	-2.56203
				0.70795	-0.83798	-0.92143	-1.74534	-2.46725
				0.72444	-0.92755	-1.00229	-1.73467	-2.38051
				0.74131	-1.00638	-1.07364	-1.72563	-2.30248
				0.75858	-1.07503	-1.13588	-1.71791	-2.23321
				0.77625	-1.13468	-1.18988	-1.71096	-2.17261
				0.79433	-1.18724	-1.2375	-1.70468	-2.11857
				0.81283	-1.23286	-1.27882	-1.69905	-2.07101
				0.83176	-1.27777	-1.31951	-1.69345	-2.02401
				0.85114	-1.31796	-1.35593	-1.68829	-1.98136
				0.87096	-1.35424	-1.38881	-1.68347	-1.94232
				0.89125	-1.38506	-1.41671	-1.6791	-1.90846
				0.91201	-1.41124	-1.44041	-1.67509	-1.87899
				0.93325	-1.43399	-1.46097	-1.67132	-1.8528
				0.95499	-1.45189	-1.47713	-1.66791	-1.83126
				0.97724	-1.47021	-1.49366	-1.66442	-1.80921
				1	-1.4888	-1.51043	-1.66087	-1.7868
				1.02329	-1.5045	-1.52458	-1.65752	-1.76708
				1.04713	-1.51795	-1.53667	-1.65429	-1.74948
				1.07152	-1.5293	-1.54685	-1.65118	-1.73387
				1.09648	-1.53877	-1.55529	-1.64815	-1.72003
				1.12202	-1.54641	-1.56208	-1.64521	-1.7079
				1.14815	-1.55266	-1.56759	-1.64232	-1.69705
				1.1749	-1.55766	-1.57195	-1.63946	-1.68735
				1.20226	-1.56164	-1.57538	-1.63661	-1.67856
				1.23027	-1.56446	-1.57773	-1.63379	-1.67082
				1.25893	-1.56626	-1.57916	-1.63099	-1.66398
				1.28825	-1.56712	-1.57973	-1.62818	-1.65798
				1.31826	-1.56734	-1.5797	-1.62536	-1.6525
				1.34896	-1.56707	-1.57923	-1.62251	-1.64738
				1.38038	-1.56644	-1.57841	-1.61961	-1.64251
				1.41254	-1.56527	-1.5771	-1.61669	-1.63804
				1.44544	-1.56367	-1.57539	-1.61372	-1.63388
				1.47911	-1.56193	-1.57354	-1.6107	-1.62973
				1.51356	-1.55994	-1.57146	-1.60762	-1.62569
				1.54882	-1.5577	-1.56915	-1.60448	-1.62177
				1.58489	-1.55523	-1.56663	-1.60128	-1.61793
				1.62181	-1.55254	-1.56388	-1.59802	-1.61417
				1.65959	-1.54963	-1.56094	-1.59469	-1.61048
				1.69824	-1.54657	-1.55786	-1.5913	-1.60678
				1.7378	-1.54336	-1.55463	-1.58783	-1.60309
				1.77828	-1.54004	-1.55129	-1.58428	-1.59934
				1.8197	-1.53658	-1.54782	-1.58065	-1.59556
				1.86209	-1.53302	-1.54424	-1.57694	-1.59173
				1.90546	-1.52933	-1.54054	-1.57315	-1.58785
				1.94984	-1.52553	-1.53674	-1.56928	-1.58391
				1.99526	-1.52163	-1.53283	-1.56531	-1.57989
				2.04174	-1.51763	-1.52882	-1.56126	-1.57579
				2.0893	-1.51351	-1.52471	-1.55711	-1.57161
				2.13796	-1.5093	-1.52049	-1.55286	-1.56734
				2.18776	-1.50498	-1.51617	-1.54852	-1.56298
				2.23872	-1.50055	-1.51174	-1.54408	-1.55853
				2.29087	-1.49602	-1.50721	-1.53954	-1.55397
				2.34423	-1.49138	-1.50257	-1.53489	-1.54932
				2.39883	-1.48663	-1.49782	-1.53014	-1.54456
				2.45471	-1.48177	-1.49296	-1.52527	-1.53969
				2.51189	-1.4768	-1.48799	-1.5203	-1.53471
				2.5704	-1.47171	-1.4829	-1.51521	-1.52962
				2.63027	-1.4665	-1.47769	-1.51	-1.52441
				2.69153	-1.46118	-1.47236	-1.50467	-1.51908
				2.75423	-1.45573	-1.46691	-1.49922	-1.51363
				2.81838	-1.45015	-1.46134	-1.49364	-1.50805
				2.88403	-1.44445	-1.45563	-1.48794	-1.50234
				2.95121	-1.43861	-1.4498	-1.4821	-1.49651
				3.01995	-1.43264	-1.44383	-1.47613	-1.49054
				3.0903	-1.42653	-1.43772	-1.47002	-1.48443
				3.16228	-1.42028	-1.43147	-1.46378	-1.47818

## Sheet: Fig.6
Fig.6a					Fig.6b					Fig.6c
	t_p=t_d	t_p=10*t_d				t_p=t_d	t_p=10*t_d				t_p=t_d	t_p=10*t_d
size/mm	pulse width t_p/s	pulse width t_p/s			size/mm	Warming rate(°C/min)	Warming rate(°C/min)			size/mm	PG concentration	Glycerol concentration
0.001	5e-07	5e-06			0.001	24000000000	2400000000			0.001	3.00791	15.2848
0.005	1.25e-05	0.000125			0.005	960000000	96000000			0.005	11.7549	26.1963
0.01	5e-05	0.0005			0.01	240000000	24000000			0.01	15.522	30.8956
0.05	0.00125	0.0125			0.05	9600000	960000			0.05	24.2689	41.807
0.1	0.005	0.05			0.1	2400000	240000			0.1	28.036	46.5063
0.5	0.125	1.25			0.5	96000	9600			0.5	36.7829	57.4178
1	0.5	5			1	24000	2400			1	40.5501	62.1171
5	12.5	125			5	960	96			5	49.297	73.0285
10	50	500			10	240	24			10	53.0641	77.7278
